# Supplementary material for: Protein complex detection based on partially shared multi-view clustering
Source: BMC Bioinformatics. 2016 Sep 13;17(1):371. doi: 10.1186/s12859-016-1164-9 (PMC5022186; doi:10.1186/s12859-016-1164-9)
Supplement: Additional file 2 — Functional enrichment of the predicted protein complexes. We provide the functional enrichment analysis results of the complexes predicted by PSMVC with respect to the three individual subontology (BP, MF, CC) in this section. (XLSX 187 kb) [file 12859_2016_1164_MOESM2_ESM.xlsx]

## Sheet: BP
complex1
complex2
complex3	GO:0006629
complex4
complex5	GO:0030148	GO:0006665	GO:0046467	GO:0006643
complex6
complex7
complex8	GO:0008610	GO:0046165	GO:1901617	GO:0006066	GO:1901615	GO:0006696	GO:0016129	GO:0044108	GO:0097384	GO:1902653	GO:0008204	GO:0016128	GO:1902652	GO:0006694	GO:0016126	GO:0044107	GO:0016125	GO:0008202	GO:0006644	GO:0044711	GO:0046474
complex9
complex10	GO:0010498	GO:0006511	GO:0019941	GO:0030433	GO:0036503
complex11
complex12
complex13	GO:0044765	GO:1902578	GO:0006810	GO:0051234	GO:0006811	GO:0042592	GO:0044763
complex14
complex15	GO:0007010	GO:0016043	GO:0071822
complex16
complex17	GO:0032467	GO:0007088	GO:1903047	GO:1901990	GO:1901987	GO:0000278	GO:0007096	GO:0051301	GO:0010458	GO:0051783	GO:0090068	GO:0051302	GO:0000917	GO:0032465	GO:0090529	GO:0007346	GO:0045787	GO:0007067	GO:0044772	GO:0044770	GO:0010564	GO:0000910	GO:0045931	GO:0022402	GO:0031028	GO:0031029	GO:0031991	GO:1901893	GO:1903438	GO:1903490	GO:0007049	GO:0051726	GO:0032954	GO:0032955	GO:1901891	GO:1902412	GO:1903436	GO:0000280	GO:0051439	GO:0048285	GO:0033043	GO:0000916	GO:0036213	GO:1902410	GO:0000281	GO:0032506	GO:0061640	GO:0051340	GO:0051438
complex18	GO:1903825	GO:1905039	GO:0006865	GO:0098656	GO:0046942	GO:0015849	GO:0015711	GO:0034220	GO:0006820	GO:0071705	GO:0006811
complex19	GO:0009896
complex20
complex21
complex22	GO:0090151	GO:0007007	GO:0007006	GO:1990542	GO:0006626	GO:0070585	GO:0072655	GO:0044743	GO:0006839	GO:0065002	GO:0071806	GO:0090150	GO:0072657	GO:0017038	GO:0044802	GO:0061024	GO:0006605	GO:0072594	GO:0055085	GO:0006886	GO:0033365	GO:0015031	GO:0007005	GO:0045184	GO:1902580	GO:0034613	GO:0070727	GO:0008104	GO:0016482	GO:1902582	GO:0071702	GO:0046907	GO:0033036	GO:0051649	GO:0051641	GO:1902589	GO:0044765	GO:1902578	GO:0006810	GO:0051234	GO:0051179	GO:0006996
complex23
complex24	GO:0044710	GO:0044711	GO:0009110	GO:0042364	GO:0006766	GO:0006767	GO:0009108	GO:0051188	GO:1901564	GO:0042398	GO:0006732	GO:1901566	GO:1901605	GO:0019752	GO:0043436	GO:0006082	GO:0016053	GO:0046394	GO:0051186
complex25
complex26	GO:0035428	GO:0046323	GO:0008645	GO:0015749	GO:0015758	GO:0044765	GO:0055085	GO:1902578	GO:0006810	GO:0051234
complex27	GO:0045786	GO:0051293	GO:0051653	GO:0001100	GO:0007346
complex28	GO:0043574	GO:0072662	GO:0072663	GO:0044743	GO:0007031
complex29	GO:0051186	GO:0009108	GO:0019362	GO:0044710	GO:0072524	GO:0006733	GO:0051188	GO:0019363	GO:0044281
complex30
complex31
complex32
complex33	GO:0030029	GO:0007010	GO:1902589	GO:0071822	GO:0006996
complex34
complex35	GO:0019954	GO:0006886	GO:0015031	GO:0016050	GO:0045184
complex36	GO:0015893	GO:0044765	GO:0000296	GO:1902578	GO:0006810	GO:0042493	GO:0051234	GO:0051179	GO:0015672	GO:0015846	GO:0071702	GO:0035690	GO:0015696	GO:0006811	GO:0035428	GO:0006812	GO:0046323
complex37	GO:0016125	GO:0008202
complex38
complex39
complex40
complex41
complex42	GO:0044283
complex43
complex44
complex45	GO:0034067
complex46	GO:0007163	GO:0030036	GO:0030029	GO:0007264	GO:0030010	GO:0007165	GO:0044700	GO:0023052	GO:0007015	GO:0035556	GO:0007154	GO:0007266
complex47	GO:0051017	GO:0061572	GO:0007015	GO:0051649	GO:0030036	GO:0051641	GO:0030029	GO:1902589	GO:0071822	GO:0051234	GO:0008104	GO:0048518	GO:0051179	GO:0051345	GO:0007010	GO:0033036	GO:0006996	GO:0006887
complex48	GO:0030004	GO:0042455	GO:0055067	GO:0009163	GO:0015937	GO:0033866	GO:0034030	GO:0034033	GO:0006470	GO:1901659	GO:0015936	GO:0033865	GO:0033875	GO:0034032	GO:0016311	GO:0006875	GO:0055065
complex49
complex50	GO:0001100	GO:0007096	GO:0031577	GO:0045841	GO:0071174	GO:1902100	GO:2000816	GO:0032435	GO:0033048	GO:0033046	GO:1901799	GO:0051985	GO:0042177	GO:1903051	GO:1903363	GO:0010458	GO:0030071	GO:0045839	GO:0045861	GO:1902099	GO:0007091	GO:0032434	GO:0044784	GO:0010965	GO:0051306	GO:0033047	GO:1901991	GO:0033045	GO:1901988	GO:0071988	GO:0009895	GO:0031330	GO:0007093	GO:0051304	GO:0044380	GO:0072698	GO:0061136	GO:0051983	GO:0045930	GO:1903050	GO:1903362	GO:0051784	GO:0042176	GO:0051782	GO:0030162	GO:0007088	GO:0006511	GO:0019941	GO:2001251
complex51
complex52	GO:0006913	GO:0051169
complex53	GO:0032940	GO:0046903
complex54	GO:0006928	GO:0000226	GO:0007017
complex55
complex56
complex57	GO:0044710	GO:0006221	GO:0055086	GO:0006220	GO:0072528	GO:0072527	GO:0006226	GO:0046078	GO:0009157	GO:0009162	GO:0009176	GO:0009177	GO:0009129	GO:0009130	GO:0009219	GO:0009221	GO:0009265	GO:0009394	GO:0019692	GO:0046385	GO:0043094	GO:0009147	GO:0009165	GO:1901293	GO:0072529	GO:0009117	GO:0006753	GO:0009262	GO:0009263	GO:0046131	GO:1901135
complex58	GO:0030258	GO:0006766	GO:0006767
complex59	GO:0006767	GO:0072593
complex60
complex61
complex62
complex63
complex64	GO:0030491	GO:0000730	GO:0006312	GO:0000724	GO:0006310	GO:0000725	GO:0006302	GO:0007126	GO:0010212	GO:0042148	GO:0006259	GO:0006281	GO:0009314	GO:1903046	GO:0007127	GO:0051321	GO:0000280	GO:0048285	GO:0065004	GO:0006974	GO:0044702	GO:0000722	GO:0071824
complex65
complex66
complex67	GO:0045836	GO:0006279	GO:0051446	GO:0051785	GO:2000243
complex68
complex69
complex70	GO:0046785	GO:0031109	GO:0031112	GO:0031116	GO:0007010	GO:0031113	GO:0051258	GO:0031110	GO:0022402	GO:0051983	GO:0007049	GO:0010564	GO:0032273	GO:0007059	GO:0032886	GO:0070507	GO:0051726	GO:0032271	GO:0051495	GO:0031334	GO:0051987	GO:0051988	GO:0044089	GO:0098813	GO:0051493	GO:0051984	GO:1903829	GO:0043254	GO:0043623	GO:0010638	GO:0008608	GO:0071822	GO:0033043	GO:0044087	GO:0051130	GO:1903827	GO:0006461	GO:1902589	GO:0070271	GO:0090068	GO:0045787	GO:0051128	GO:0060341	GO:0032880	GO:0034622	GO:0050789	GO:0031578	GO:0043933	GO:0006996
complex71	GO:0048285	GO:1903046	GO:0051321
complex72	GO:0046942	GO:0015849	GO:0015711	GO:0015718	GO:0006820	GO:0070646
complex73
complex74
complex75
complex76
complex77
complex78
complex79
complex80	GO:0048193	GO:0006890
complex81
complex82	GO:0050789	GO:0001301	GO:0065007	GO:0050794
complex83
complex84
complex85
complex86
complex87
complex88	GO:0071047	GO:0071051	GO:0016078	GO:0071038	GO:0034427	GO:0070478	GO:0000467	GO:0043928	GO:0000291	GO:0000459	GO:0043634	GO:0070481	GO:0071029	GO:0071046	GO:0070651	GO:0090503	GO:0043633	GO:0031125	GO:0000184	GO:0031126	GO:0071025	GO:0071027	GO:0016075	GO:0034661	GO:0071035	GO:0043628	GO:0043144	GO:0071028	GO:0000288	GO:0016074	GO:0034475	GO:0034472	GO:0031123	GO:0000469	GO:0016180	GO:0000460	GO:0000466	GO:0090501	GO:0000956	GO:0006402	GO:0016073	GO:0006401	GO:0090305	GO:0034655	GO:0019439	GO:0044270	GO:0046700	GO:0006399	GO:1901361
complex89	GO:0006979	GO:0008154	GO:0051017	GO:0061572
complex90	GO:0007096	GO:0000280	GO:0010458	GO:0007000	GO:0048285	GO:0070550	GO:0007088	GO:1901990	GO:1901987	GO:0030261
complex91	GO:1903338	GO:0043408	GO:0000188	GO:0043407	GO:0000165	GO:0023014	GO:0036003	GO:0043409	GO:0071901	GO:0071900	GO:0000200	GO:1903137	GO:1903138	GO:1903339	GO:0009628	GO:0007154	GO:0006469	GO:0007165	GO:0044700	GO:0043618	GO:0043620	GO:0071470	GO:0023052	GO:0033673	GO:0001933	GO:0045859	GO:1902531	GO:0043549	GO:0042326	GO:0071214	GO:0010969	GO:0060238	GO:0051716	GO:0051348	GO:0008277	GO:0001932	GO:1902532	GO:0051338	GO:0000196	GO:0061393	GO:0048583	GO:0009968	GO:0023057	GO:0006970	GO:0050896	GO:0061392	GO:0031400	GO:0042325	GO:0010648
complex92	GO:0006401	GO:0034655	GO:0043631	GO:0019439	GO:0016973	GO:0071028	GO:0044270	GO:0046700	GO:1901361	GO:0071025	GO:0071027
complex93	GO:1902578
complex94
complex95
complex96	GO:0022406	GO:0048284	GO:0006906	GO:0090174	GO:0006887	GO:0032940	GO:0046903	GO:0044801	GO:0016050	GO:0044802	GO:0061024	GO:0016192	GO:0031321	GO:0051649	GO:0006904	GO:0016043	GO:0006892	GO:0010927	GO:0019953	GO:0044703	GO:0051704	GO:0051641	GO:0032989	GO:0030437	GO:0048468	GO:0071840	GO:0034293	GO:0043935	GO:0044765	GO:0030435	GO:0043934	GO:0048646	GO:1902578	GO:0022413	GO:0006810	GO:0006893	GO:0003006	GO:0051234	GO:0030154
complex97	GO:0006810	GO:0006811	GO:0051234	GO:0072665	GO:0044765	GO:0006812	GO:0030001	GO:0007034	GO:0006623	GO:0072666	GO:0000041	GO:0034220
complex98	GO:0043097	GO:0043094	GO:0072528	GO:0072527	GO:0043174	GO:0046134	GO:0006213	GO:0006206	GO:0009112	GO:0009163	GO:1901659
complex99
complex100
complex101	GO:0006625	GO:0043574	GO:0072662	GO:0072663	GO:0044743	GO:0065002	GO:0071806	GO:0017038	GO:0006886	GO:0071702	GO:0033036	GO:0015031	GO:0045184	GO:1902580	GO:0034613	GO:0070727	GO:0051641	GO:0006513	GO:0006996	GO:0008104	GO:0006605	GO:0072594	GO:0016567	GO:0055085	GO:0032446	GO:0006810	GO:0046907	GO:0033365	GO:0051234	GO:0051649
complex102
complex103
complex104	GO:0016559	GO:0007031
complex105
complex106	GO:0051294	GO:0007017	GO:0040001	GO:0051293	GO:0051653	GO:0051640	GO:0007010	GO:0007052	GO:0007051	GO:1903047	GO:0000278	GO:1902589	GO:0030010	GO:1902580
complex107
complex108	GO:0090174	GO:0044801	GO:0061025	GO:0048284	GO:0006891	GO:0016192	GO:0048193	GO:0006888	GO:1902582	GO:0044802	GO:0061024	GO:0046907	GO:0051649	GO:0051641	GO:0044765	GO:0048280	GO:1902578	GO:0016482	GO:0006810	GO:0051234	GO:0051179	GO:0006996	GO:0042147	GO:1902589	GO:0016043
complex109
complex110
complex111
complex112
complex113
complex114	GO:0044770	GO:0000278	GO:1903047	GO:0007049	GO:0022402	GO:0050789	GO:0065007	GO:0050794	GO:0000082	GO:0044843	GO:0019222	GO:0000083	GO:0060255	GO:0051726	GO:0007346	GO:0031323	GO:0080090	GO:0010564	GO:0044699	GO:0044763	GO:0006468	GO:0006357	GO:0051301	GO:1901990	GO:1901987	GO:0000086	GO:0044839	GO:0007088	GO:0010948	GO:0051302	GO:0006366	GO:0051128	GO:0019219	GO:0051783	GO:0016310	GO:0045786	GO:0051252	GO:0000280	GO:0048285	GO:0045930	GO:0006355	GO:1903506	GO:2001141	GO:0051171	GO:0010556	GO:1901991	GO:1901988	GO:0048518	GO:0031326
complex115
complex116	GO:0010646
complex117	GO:0044711	GO:0044255	GO:0006629	GO:0019637	GO:0046488	GO:0046474	GO:0045017	GO:0046165	GO:1901617	GO:0008654
complex118	GO:0033260	GO:0044786	GO:0006267	GO:0036388	GO:1902299	GO:0006270	GO:0006261	GO:0000724	GO:0000725	GO:0006260	GO:0006271	GO:0022616	GO:0006302	GO:0006310	GO:0065004	GO:0006281	GO:0006259	GO:0006974	GO:0071824	GO:0006348	GO:0034622	GO:0048523	GO:0045934	GO:0044711	GO:0051276	GO:0048519	GO:0006342	GO:0045814	GO:0040029	GO:0016458	GO:0030466	GO:0065003	GO:0051172	GO:0043933	GO:0022402	GO:0007049	GO:0033554	GO:0010605	GO:0006268	GO:0006950	GO:0031324	GO:0009892	GO:0022607	GO:0045892	GO:1902679	GO:1903507
complex119	GO:0032940	GO:0046903	GO:0051649	GO:0048193	GO:0051641
complex120
complex121
complex122	GO:0044804	GO:0032258
complex123	GO:0044710
complex124
complex125	GO:0009108	GO:0043436	GO:0006082	GO:0051188
complex126
complex127
complex128	GO:0097035	GO:0015914	GO:0015748	GO:0006869	GO:0010876	GO:0006897	GO:0015711	GO:0016192	GO:0006820
complex129
complex130	GO:0070071	GO:0006461	GO:0070271	GO:0071822	GO:0065003
complex131	GO:0006468	GO:0010695	GO:0000073	GO:0016310	GO:0045859	GO:0010697	GO:0044772	GO:0044770	GO:0043549	GO:1903047	GO:0000278	GO:0001932	GO:0051338	GO:0042325	GO:0022402	GO:0000079	GO:1904029	GO:0032886	GO:0070507	GO:0007049	GO:0051726	GO:0000226	GO:0007017	GO:0071900	GO:0031399	GO:0000280	GO:0019220	GO:0051174	GO:0048285	GO:0090068	GO:0007067	GO:0050790	GO:0045787	GO:0010564	GO:0065009	GO:0006796	GO:0051493	GO:0051785	GO:0006793	GO:0010948	GO:0006464	GO:0036211
complex132
complex133
complex134	GO:0044042	GO:0044264	GO:0005977	GO:0005976	GO:0006112	GO:0010962	GO:0032885	GO:0032881	GO:0022414	GO:0044702	GO:0000003	GO:0043255	GO:0009250
complex135
complex136
complex137
complex138
complex139	GO:0032482
complex140	GO:0090155	GO:0044070	GO:0090153	GO:1905038	GO:0032368	GO:0043269	GO:0045332	GO:0051055	GO:0034204	GO:0045833	GO:0097035	GO:0065008	GO:0046777	GO:0055088	GO:0015914	GO:0030148	GO:0046890	GO:0006665	GO:0010033	GO:0019216
complex141	GO:0043574	GO:0072662	GO:0072663	GO:0044743	GO:0065002	GO:0071806	GO:0017038
complex142
complex143	GO:1903047	GO:0000278	GO:0000082	GO:0044843	GO:0022402	GO:0007049	GO:0000083	GO:0060255	GO:0050794	GO:0080090	GO:0031323	GO:0050789	GO:0060236	GO:0019222	GO:0090224	GO:0007088	GO:0051726
complex144
complex145	GO:0009070	GO:0009069
complex146
complex147	GO:0000075	GO:0045835	GO:0051447	GO:2000242	GO:0007126	GO:0040020	GO:0051445	GO:0051784	GO:0051782	GO:2000241	GO:1903046	GO:0010948	GO:0051321	GO:0000280	GO:0048285	GO:0007127	GO:0045786	GO:0044702	GO:0007130	GO:0051783	GO:0070193	GO:0051302	GO:0010639	GO:0051129	GO:0007129	GO:0022414	GO:0000003	GO:0000077	GO:0010564	GO:0045143	GO:0070192	GO:0031570	GO:0051301	GO:0051726
complex148	GO:1905039	GO:0006865	GO:0098656	GO:0044765	GO:0046942	GO:0015849	GO:1902578	GO:0006810	GO:0051234	GO:0051179	GO:0015711	GO:0071702	GO:0034220	GO:0006811	GO:0006820	GO:0055085	GO:0071705	GO:0043328
complex149	GO:0072665	GO:0007034
complex150
complex151
complex152
complex153
complex154
complex155
complex156
complex157
complex158
complex159	GO:0032886	GO:0046785	GO:0070507	GO:0031109	GO:0071822	GO:0051258	GO:0007010	GO:0007049	GO:0031111	GO:0051493	GO:0033043	GO:0000278	GO:0051656	GO:0043933	GO:0051128	GO:0031110	GO:0010639	GO:0010970	GO:0030473	GO:0072384	GO:1902589	GO:0051129	GO:0051640	GO:0007018	GO:0007097	GO:0030705	GO:0040023	GO:0051647	GO:0034622	GO:0051494	GO:0006928	GO:0051300	GO:0031023	GO:0065003	GO:0022402	GO:0007052	GO:0043623	GO:0007051	GO:0090068	GO:0006996
complex160
complex161	GO:0007165	GO:0044700	GO:0023052	GO:0009408	GO:0071214	GO:0009266
complex162
complex163
complex164
complex165
complex166
complex167
complex168	GO:0005975	GO:0005996	GO:0046487	GO:0044710
complex169
complex170
complex171
complex172
complex173
complex174
complex175	GO:0006613
complex176
complex177
complex178	GO:0000096	GO:0031335	GO:0006521	GO:0006357	GO:0033238	GO:0006366	GO:0010565	GO:0006355	GO:1903506	GO:2001141	GO:0051252	GO:0006520	GO:0019219	GO:0006351	GO:0097659	GO:0032774	GO:0010468
complex179
complex180	GO:0051403	GO:0000749	GO:0007165	GO:0044700	GO:0023052	GO:0071444	GO:0019236	GO:0070783	GO:0009966	GO:0044182	GO:0023051	GO:0031098	GO:0000747	GO:0000746	GO:0051716	GO:0010646	GO:0007154	GO:0030447	GO:0044764	GO:0050896	GO:0007231	GO:0048583	GO:0043408	GO:0040007	GO:0071310	GO:0035556	GO:0000165	GO:0000750	GO:0032005	GO:0006468	GO:0023014	GO:0007186	GO:0019953	GO:0044703	GO:0010033	GO:0051704
complex181
complex182	GO:0015864	GO:0071702	GO:0015851	GO:0015858	GO:0006810	GO:0035690	GO:0051234	GO:0006855
complex183	GO:0000082	GO:0044843	GO:0044702
complex184
complex185
complex186
complex187
complex188	GO:0071629	GO:0032446	GO:0070647	GO:0051788	GO:0071218	GO:0006513	GO:0042275	GO:0006515	GO:0000209	GO:0042787	GO:0035967	GO:0090087	GO:0090088	GO:0090089	GO:0035966	GO:0042938	GO:0006511	GO:0019941	GO:0051603	GO:0043632	GO:0042276	GO:0070987	GO:0044257	GO:0030163	GO:0006464	GO:0036211	GO:0006857	GO:0006508	GO:0019985	GO:0015833	GO:0043412	GO:0044265	GO:0009057	GO:0006301	GO:0042886	GO:0071310	GO:0071897	GO:0043161	GO:0010498
complex189
complex190
complex191	GO:0009605
complex192	GO:0007088	GO:1901990	GO:1901987	GO:0031106	GO:0032185	GO:0051301	GO:0051783	GO:0051302	GO:0007346	GO:0000280	GO:0048285	GO:0007067	GO:0044772	GO:0044770	GO:0010564	GO:0030010	GO:0051726	GO:0007010	GO:0007163	GO:1903827	GO:0033043	GO:1903047	GO:0000278	GO:0022402	GO:0007049	GO:1902589	GO:0060341	GO:0051128	GO:0071840	GO:0032880	GO:0007266	GO:0030036	GO:0030029
complex193
complex194	GO:0051248	GO:0031329	GO:0009894	GO:0042177	GO:1903051	GO:1903363	GO:2000058	GO:0045861	GO:0009895	GO:0031330	GO:1903050	GO:1903362	GO:0042176	GO:0009057	GO:0030162
complex195
complex196	GO:0031112	GO:0031116	GO:0031113	GO:0031110	GO:0051984	GO:1903829	GO:0000226	GO:0032273	GO:0007017	GO:0008608
complex197
complex198
complex199
complex200	GO:0032447	GO:0034227	GO:0002098	GO:0002097
complex201	GO:0006900	GO:0051668	GO:0043162	GO:0006508	GO:0045324	GO:0016050	GO:0016197	GO:0016485	GO:0051604	GO:0007034	GO:0044265
complex202
complex203
complex204	GO:1902578	GO:0006810	GO:0051234	GO:0046916	GO:0055076	GO:0051179
complex205
complex206
complex207
complex208	GO:0015695	GO:0015672	GO:0006812	GO:0000296	GO:0055085	GO:0006811	GO:0015846	GO:0044765	GO:0071705	GO:0071702	GO:1902578	GO:0006810	GO:0051234	GO:0051179	GO:0015848	GO:0006855	GO:0015893	GO:0015850	GO:0035690	GO:0042493	GO:0034220	GO:0015847	GO:0072488	GO:0098662
complex209
complex210	GO:0000411	GO:0045991	GO:0045990	GO:0031670	GO:0007584	GO:0070887
complex211
complex212
complex213
complex214
complex215
complex216
complex217	GO:0061726	GO:0006623	GO:0072666	GO:0072665	GO:1903008	GO:0032258	GO:0044805	GO:0006914	GO:0071211	GO:0007034	GO:0044712	GO:0000045	GO:1905037	GO:0006886	GO:0015031	GO:0031503	GO:0045184	GO:0034727	GO:0044804	GO:0022411	GO:0006501	GO:0034613	GO:0010324	GO:0016237	GO:1902534	GO:0006605	GO:0070727	GO:0072594	GO:0018410	GO:0008104	GO:0016482	GO:0043687	GO:0033365	GO:1902582	GO:0071702	GO:0007033	GO:0046907	GO:0033036	GO:0016236	GO:1902580	GO:0006995	GO:0043562
complex218	GO:0032075	GO:0032069	GO:0070987	GO:0070647	GO:0016925	GO:0019985
complex219
complex220
complex221	GO:0009081	GO:0009063	GO:0016054	GO:0046395	GO:1901565
complex222	GO:0005977	GO:0006112	GO:0033692	GO:0000271	GO:0006073	GO:0044042	GO:0034637	GO:0044264	GO:0005976	GO:0016051	GO:0015980	GO:0006091	GO:0044262	GO:0055114	GO:0044723	GO:0005975	GO:0044711
complex223
complex224
complex225	GO:0044255	GO:0006629
complex226
complex227	GO:0022616	GO:0006270	GO:0006261	GO:0006260	GO:0006269	GO:0006259
complex228
complex229
complex230	GO:0006518	GO:0043604	GO:0043603
complex231
complex232
complex233	GO:0000070	GO:0000819	GO:0007067	GO:1990414	GO:0098813	GO:0007059	GO:0000280	GO:0048285	GO:1903047	GO:0000278	GO:0006302	GO:0051276	GO:0022402	GO:0007049	GO:0006281	GO:0006974	GO:0000724
complex234
complex235	GO:0043044	GO:0034728	GO:0016568	GO:0071824	GO:0006325	GO:0051276	GO:0071822	GO:0043933	GO:0006996	GO:0016043	GO:0071840	GO:0000492	GO:0000491
complex236
complex237
complex238
complex239	GO:0044744	GO:1902593	GO:0051170	GO:0034504	GO:0016926	GO:0017038	GO:0006913	GO:0051169	GO:0000972	GO:0016973	GO:0060188	GO:0070646	GO:0006605	GO:0072594	GO:0006886	GO:0033365	GO:0006406	GO:0051028	GO:0071427	GO:0006612	GO:0015031	GO:0031990	GO:0045184	GO:1902580	GO:0006405	GO:0000973	GO:0006611	GO:0050658	GO:0051236	GO:0034613	GO:0050657	GO:0006656	GO:0070727
complex240
complex241
complex242	GO:0006620	GO:0045047	GO:0072599	GO:0070972	GO:0006612	GO:0006457	GO:0090150	GO:0072657
complex243	GO:0043248	GO:0051603	GO:0043632	GO:0044257	GO:0030163	GO:0006508	GO:0044265	GO:0009057	GO:0043161	GO:0010498	GO:0044248	GO:1901575	GO:0009056	GO:0043623	GO:0070682	GO:0006461	GO:0070271	GO:0044267	GO:0019538	GO:0045899	GO:0034622	GO:0071822	GO:0045898	GO:0060261	GO:2000144	GO:0065003	GO:0060260	GO:2000142	GO:0022607	GO:0031334	GO:0051123	GO:0070897	GO:0044089	GO:0043933	GO:0030433	GO:0036503	GO:0006367	GO:0044260	GO:0043170	GO:0006352	GO:0034976	GO:0043254	GO:0044085	GO:0065004	GO:0044238	GO:0044087	GO:0051130	GO:0044237	GO:0070646
complex244	GO:0010388	GO:0000754	GO:0023058	GO:0070646	GO:0000749	GO:0071444	GO:0019236	GO:0009966	GO:0023051	GO:0000747	GO:0000746	GO:0010646	GO:0044764	GO:0048583	GO:0071310	GO:0070647	GO:0019953	GO:0044703	GO:0010033	GO:0051704	GO:0007165	GO:0044700	GO:0023052
complex245	GO:1902578	GO:0016482	GO:0006810	GO:0051234	GO:1902582	GO:0006606
complex246	GO:0022613	GO:0044085	GO:0000470	GO:0006364	GO:0000463	GO:0016072	GO:0034470	GO:0000027	GO:0034660	GO:0022618	GO:0071826	GO:0006396	GO:0071840	GO:1902626	GO:0042255	GO:0034622	GO:0065003	GO:0022607	GO:0070925	GO:0010467	GO:0016070	GO:0043933	GO:0000054	GO:0033753	GO:0033750	GO:0090304	GO:0010501	GO:0071428	GO:0006139	GO:0034641	GO:0006725	GO:0044260	GO:0046483	GO:0000460	GO:0000466	GO:1901360	GO:0043170	GO:0006807	GO:0051656	GO:0071426	GO:0071166	GO:0051168	GO:0000055	GO:0051640
complex247
complex248
complex249
complex250	GO:0006355	GO:1903506	GO:2001141	GO:0051252	GO:0045944	GO:0019219	GO:0006351	GO:0097659	GO:0032774	GO:0045893	GO:1902680	GO:1903508	GO:0051254	GO:0010468	GO:2000112	GO:0010556	GO:0010604	GO:0045935	GO:0031326	GO:0009889	GO:0010628	GO:0010557	GO:0051171	GO:0031325	GO:0009891	GO:0031328	GO:0034654	GO:0051173	GO:0009893	GO:0019438	GO:0018130	GO:1901362	GO:0048522	GO:0060255	GO:0080090	GO:0031323	GO:0048518	GO:0019222	GO:0000122	GO:0016070	GO:0050794	GO:0050789	GO:0045892	GO:1902679	GO:1903507	GO:0051253	GO:0010629	GO:0045934	GO:0090304
complex251
complex252
complex253
complex254	GO:1902680	GO:1903508	GO:0051254	GO:0045935	GO:0010628	GO:0010557	GO:0009891	GO:0031328	GO:0051173	GO:0006357	GO:0010604	GO:0031325	GO:0005985	GO:0005987	GO:0006366	GO:0009893	GO:0043044	GO:0006338	GO:0048522	GO:0006355	GO:1903506	GO:2001141	GO:0051252	GO:0048518	GO:0019219	GO:0006351	GO:0097659	GO:0032774	GO:0010468	GO:2000112	GO:0010556	GO:0031326	GO:0009889	GO:0051171	GO:0034654	GO:0046352	GO:0009313	GO:0019438	GO:0018130	GO:1901362	GO:0060255	GO:0005984	GO:0080090	GO:0044109	GO:0031323	GO:0016568	GO:0019222	GO:0009311	GO:0044275
complex255
complex256
complex257	GO:0006473	GO:0043543	GO:0006464	GO:0036211	GO:0043412	GO:0018193
complex258	GO:0016485	GO:0051604	GO:0006626	GO:0070585	GO:0072655	GO:1902580	GO:0006839
complex259
complex260
complex261	GO:0042790	GO:0034660	GO:0009303	GO:0006351	GO:0097659	GO:0032774	GO:0009304	GO:0042797	GO:0034654	GO:0019438	GO:0018130	GO:1901362	GO:0006383	GO:0016070	GO:0090304	GO:0044271	GO:0034645	GO:0009059	GO:0006139	GO:0006725	GO:0046483	GO:0010467	GO:1901360	GO:0044249	GO:1901576	GO:0009058	GO:0006399	GO:0034641	GO:0006807	GO:0044260	GO:0043170	GO:0044238	GO:0006362	GO:0044237	GO:0071704	GO:0008152
complex262	GO:0071427	GO:0006405	GO:0050658	GO:0051236	GO:0050657	GO:0006403	GO:0071426	GO:0071166	GO:0015931	GO:0051168	GO:0006913	GO:0051169	GO:0071705	GO:0016482	GO:1902582	GO:0071702	GO:0046907	GO:0033036	GO:0006368	GO:0051649	GO:0006354	GO:0051641	GO:0044765	GO:1902578	GO:0006283	GO:0006810	GO:0051234	GO:0006259	GO:0051179	GO:0016071	GO:0031124	GO:0006289	GO:0006310	GO:0010467	GO:0016070	GO:0031123	GO:0006366	GO:0090304	GO:0006351	GO:0097659	GO:0032774	GO:0016973	GO:0071028	GO:0006139	GO:0071025	GO:0071027
complex263	GO:0000470	GO:0042254	GO:0022613	GO:0006364	GO:0016072	GO:0044085	GO:0034470	GO:0034660
complex264	GO:0051276
complex265	GO:0006623	GO:0072666	GO:0072665	GO:0007034	GO:0048193	GO:0000301	GO:0006605	GO:0072594	GO:0016192	GO:0006886	GO:0033365	GO:1902582	GO:0015031	GO:0046907	GO:0045184	GO:0051649	GO:1902580	GO:0034613	GO:0070727	GO:0051641	GO:0008104	GO:0016482	GO:0044765	GO:1902578	GO:0071702	GO:0033036	GO:0006810	GO:0051234	GO:0007030	GO:0051179	GO:0030242	GO:0007031	GO:0010256	GO:0016236	GO:0006914
complex266	GO:0007346	GO:0044772	GO:0044770	GO:0010564	GO:0051726	GO:0031577	GO:0045841	GO:0071174	GO:1902100	GO:2000816	GO:0032435	GO:0033048	GO:0033046	GO:1901799	GO:0051985	GO:0042177	GO:1903051	GO:1903363	GO:0030071	GO:0045839	GO:0045861	GO:1902099	GO:0007091	GO:0032434	GO:0044784	GO:0010965	GO:0051306	GO:0033047	GO:1901991	GO:1903047	GO:0033045	GO:1901988	GO:0000278	GO:0010971	GO:1902751	GO:0009895	GO:0031330	GO:0007093	GO:0051304	GO:0061136	GO:0051983	GO:0045930	GO:1903050	GO:1903362	GO:0051784	GO:0042176	GO:0051782	GO:0010605	GO:0030162
complex267
complex268
complex269	GO:0000466	GO:0010467	GO:0006364	GO:0016072	GO:0034470	GO:0002181	GO:0042254	GO:0000027	GO:0000463	GO:0034641	GO:0022613
complex270	GO:0000375	GO:0008380	GO:0006397	GO:0016071	GO:0006396	GO:0000245	GO:0022618	GO:0071826	GO:0016070	GO:0090304	GO:0006139	GO:0006725	GO:0046483	GO:0010467	GO:1901360	GO:0034622	GO:0022613	GO:0034641	GO:0065003	GO:0006807	GO:0044260	GO:0043170	GO:0022607	GO:0043933	GO:0044238	GO:0044237	GO:0071704	GO:0000387	GO:0044085	GO:0006376	GO:0008152
complex271
complex272
complex273
complex274	GO:0009063	GO:0046496	GO:0019362	GO:0016054	GO:0046165	GO:0046395	GO:0072524	GO:0044283	GO:0006733	GO:1901617	GO:0006116	GO:1901565	GO:0006067	GO:0044712	GO:0034308	GO:0019752	GO:0043436	GO:0044282	GO:0006082	GO:0006734	GO:0006066	GO:0006732	GO:1901615	GO:0051186	GO:0009117	GO:0006753	GO:0019674	GO:1901564	GO:0055086	GO:0006520	GO:1901575	GO:0044281	GO:0009056
complex275	GO:0007114	GO:0019954	GO:0000003	GO:0006898	GO:0051666	GO:0007121	GO:0006897
complex276
complex277	GO:0042274	GO:0006364	GO:0016072	GO:0034470	GO:0042254	GO:0000469	GO:0022613	GO:0034660	GO:0006396	GO:0090501	GO:0090305
complex278	GO:0043413	GO:0070085	GO:0009100	GO:0009101	GO:1901137	GO:0044723	GO:0005975	GO:1901135	GO:0044267	GO:0019538	GO:0000032	GO:0006056	GO:0006057	GO:0031506	GO:0006464	GO:0036211	GO:0000001	GO:0048311
complex279
complex280
complex281
complex282	GO:0043928	GO:0000291	GO:0070481	GO:0000184	GO:0070651	GO:0000288	GO:0016075	GO:0071042	GO:0071047	GO:0071051	GO:0034661	GO:0016078	GO:0071038	GO:0000467	GO:0000459	GO:0043634	GO:0071029	GO:0071046	GO:0090503	GO:0000956	GO:0043633	GO:0006402	GO:0031125	GO:0071028	GO:0006401	GO:0031126	GO:0071025	GO:0071027	GO:0034655	GO:0019439	GO:0034475	GO:0044270	GO:0046700	GO:1901361	GO:0043628	GO:0043144	GO:0071035	GO:0034472	GO:0016180	GO:0016074	GO:0016071	GO:0016073	GO:0031123	GO:0000469	GO:0000460	GO:0000466	GO:0090501	GO:0044265	GO:0009057
complex283	GO:0006793	GO:0009205	GO:0009144	GO:0009199
complex284
complex285
complex286
complex287
complex288	GO:0019401	GO:0006071	GO:0019400	GO:0046173	GO:0019751	GO:0034637	GO:0046165	GO:1901617	GO:0006970	GO:0016051
complex289	GO:0007059	GO:0007064	GO:0098813	GO:0007062	GO:0000070	GO:0000819	GO:0007067	GO:0022402	GO:0007049	GO:0000280	GO:0048285	GO:1903047	GO:0000278	GO:0071459	GO:0034089	GO:0051276	GO:0007094	GO:0008608	GO:0071173	GO:0034090	GO:0034502	GO:0031577	GO:0045841	GO:0071174	GO:1902100	GO:2000816	GO:0034086	GO:0032435	GO:0033048	GO:0033046	GO:1901799	GO:0051985	GO:0042177	GO:1903051	GO:1903363	GO:0030071	GO:0045839	GO:0045861	GO:1902099	GO:0007091	GO:0032434	GO:0044784	GO:0010965	GO:0051306	GO:0033047	GO:1901991	GO:0033045	GO:1901988	GO:0051177
complex290
complex291	GO:0006518	GO:0043604	GO:0043603	GO:0002181
complex292
complex293	GO:2001173	GO:0071894	GO:2001166	GO:0033182	GO:0090262	GO:2000819	GO:2001207	GO:2001209	GO:0033523	GO:0006362	GO:0006355	GO:1903506	GO:2001141	GO:0051252	GO:0071619	GO:2001163	GO:2001165	GO:0019219	GO:0006282	GO:0006351	GO:0097659	GO:0032774	GO:0010468	GO:2000112	GO:0006283	GO:0010556	GO:0016574	GO:0031326	GO:0009889	GO:0006974	GO:2001020	GO:0051171	GO:0034654	GO:0006468	GO:0031056	GO:0045943	GO:0019438	GO:0018130	GO:0034968	GO:0031396	GO:1901362	GO:0031060	GO:1901409	GO:0060255	GO:0080090	GO:0031323	GO:0018023	GO:0016571	GO:0006359
complex294
complex295	GO:0006412	GO:0043043	GO:0006518	GO:0043604	GO:0043603	GO:0044711	GO:1901566	GO:1902589	GO:1901564
complex296
complex297	GO:2001020	GO:2000001	GO:2001021	GO:1901976	GO:0006282	GO:0080135	GO:0080134	GO:0045739	GO:0072395	GO:0072411	GO:0072462	GO:1902659	GO:1902660	GO:2000781	GO:2001022	GO:2001034	GO:0006974	GO:0000077	GO:2001032	GO:0031570	GO:0048583	GO:0048585	GO:2000779	GO:0006470	GO:0048523	GO:0048519	GO:0032845	GO:0009756	GO:0009757	GO:0010182	GO:0010255	GO:0051598	GO:0006281	GO:0033313	GO:0071326	GO:0071331	GO:0071333	GO:0016311	GO:0071322	GO:0010948	GO:0000075	GO:0033554	GO:0009746	GO:0009749	GO:0034284	GO:0050794	GO:0001678	GO:0009743	GO:0033500
complex298	GO:0000103	GO:0045454	GO:0000011	GO:0006890	GO:0042144	GO:0097576	GO:0048308	GO:0044801	GO:0061025	GO:0006888	GO:0007033	GO:0048284	GO:0034599	GO:0016482	GO:0006979	GO:0006790
complex299	GO:0044088	GO:0006810	GO:0051234	GO:0034727	GO:0042144	GO:0006906	GO:0097576	GO:0044804	GO:0006914	GO:0090174	GO:0051179	GO:0010324	GO:0016237	GO:1902534	GO:0032258	GO:0035542	GO:0044801	GO:0031338	GO:0035493	GO:0061025	GO:0016050	GO:0007033	GO:0048284	GO:0032482	GO:0016236	GO:0007165	GO:0044700	GO:0044802	GO:0023052	GO:0061024	GO:0006623	GO:0072666	GO:0072665	GO:0006886	GO:0051128	GO:0015031	GO:0007154	GO:0050789	GO:0045184	GO:0007034
complex300
complex301	GO:0071555	GO:0071852	GO:0071554	GO:0007165	GO:0044700	GO:0023052
complex302	GO:0032986	GO:0006333	GO:0034728	GO:0043241	GO:0006368	GO:0006338	GO:0032984	GO:0006354	GO:0043044	GO:0022411	GO:0071824	GO:0016568	GO:0006325	GO:0006366	GO:0071822	GO:0051276	GO:0006351	GO:0097659	GO:0032774	GO:0034654	GO:0019438	GO:0018130	GO:1901362	GO:0043933	GO:1902589	GO:0016070	GO:0010467	GO:0006996	GO:0090304	GO:0044271	GO:0034645	GO:0009059	GO:0006139	GO:0006725	GO:0046483	GO:1901360	GO:0016584	GO:0016043	GO:0044249	GO:1901576	GO:0009058	GO:0044260	GO:0043170	GO:0071840	GO:0006302	GO:0006974	GO:0034641	GO:0006303	GO:0006807
complex303
complex304	GO:0065005	GO:0071825	GO:0030036	GO:0030029	GO:0007015	GO:0007010	GO:0008064	GO:0030832	GO:0030833	GO:0030041	GO:0008154	GO:0051494	GO:0032271
complex305	GO:0048279	GO:0016192	GO:0006906	GO:0090174	GO:0044801	GO:1902582	GO:0061025	GO:0046907	GO:0016050	GO:0048284	GO:0051649	GO:0051641	GO:0044765	GO:1902578	GO:0006810	GO:0051234	GO:0051179	GO:0032581	GO:0044802	GO:0061024	GO:0006996	GO:0016043
complex306
complex307
complex308
complex309	GO:0042274	GO:0006364	GO:0016072	GO:0034470	GO:0042254	GO:0022613	GO:0034660	GO:0006396	GO:0000478	GO:0000479	GO:0090502	GO:0000469
complex310	GO:0045003	GO:0043007	GO:0070987	GO:0000724	GO:0000725	GO:0019985	GO:0043570	GO:0065004	GO:0006301	GO:0006302	GO:0071897	GO:0071824	GO:0006310	GO:0006281	GO:0006974	GO:0006259	GO:0034622
complex311	GO:0006412	GO:0043043	GO:0006518	GO:0043604	GO:0043603	GO:0044711	GO:1901566	GO:1902589	GO:1901564	GO:0006996	GO:0044267	GO:0044271	GO:0019538	GO:0010467	GO:0034645	GO:0009059	GO:0016043	GO:0044710	GO:0071840	GO:0044249	GO:1901576	GO:0009058	GO:0034641	GO:0043170	GO:0006807	GO:0044260	GO:0071704	GO:0044763	GO:0008152	GO:0044238	GO:0044237	GO:0044699	GO:0009987
complex312	GO:0051648	GO:0051650	GO:0006893	GO:0006892	GO:0006887	GO:0032940	GO:0046903	GO:0048193	GO:0051656	GO:0051640	GO:0001927	GO:0016192	GO:0051601	GO:0016482	GO:0006904	GO:1902582	GO:0046907	GO:0051649	GO:0048278	GO:0051641	GO:0034629	GO:0022406	GO:0031503	GO:0044765	GO:1902578	GO:0006810	GO:0051234	GO:0048309	GO:0051179	GO:0048308	GO:0043623	GO:0007029	GO:0006461	GO:0070271	GO:0010256	GO:0034622	GO:0071822	GO:0034613	GO:0070727	GO:0008104	GO:0065003
complex313	GO:0043043	GO:0006518	GO:0043604	GO:0043603	GO:1901566	GO:1901564	GO:0010467
complex314
complex315	GO:0000027	GO:0022613	GO:0042255	GO:0006364	GO:0016072	GO:0034470	GO:0070925	GO:0044085	GO:0022618	GO:0034660	GO:0071826	GO:0006396	GO:0000463	GO:0000470	GO:0022607
complex316
complex317	GO:0006626	GO:0070585	GO:0072655	GO:0044743	GO:0065002	GO:0071806	GO:0055085	GO:0017038	GO:0007005	GO:0006820	GO:0044765	GO:1902578	GO:0006810	GO:0051234	GO:1902582
complex318	GO:0071479	GO:0071480	GO:0071481	GO:0010212	GO:0071478	GO:0009314	GO:0032508	GO:0032392	GO:0006303
complex319
complex320	GO:0006364	GO:0016072	GO:0000462	GO:0030490	GO:0034470	GO:0042274	GO:0034660	GO:0006396	GO:0044085	GO:0010467	GO:0016070	GO:0090304	GO:0071840	GO:0034641	GO:0006139	GO:0006725	GO:0006807	GO:0046483	GO:1901360	GO:0044260	GO:0043170	GO:0000028	GO:0010501	GO:0000480
complex321	GO:0018343	GO:0018344
complex322
complex323	GO:0071166	GO:0051168
complex324
complex325	GO:0006412	GO:0043043	GO:0006518	GO:0043604	GO:0043603	GO:0044711	GO:1901566	GO:1902589	GO:1901564
complex326	GO:0009451	GO:0006399
complex327
complex328
complex329
complex330
complex331
complex332
complex333
complex334	GO:0000741	GO:0006997	GO:0048284
complex335
complex336
complex337
complex338	GO:0006099	GO:0006101	GO:0072350	GO:0009060	GO:0045333	GO:0019752	GO:0043436	GO:0006082	GO:0015980	GO:0006091	GO:0055114	GO:0044281
complex339	GO:0010498	GO:0006511	GO:0019941	GO:0051603	GO:0043632	GO:0044257	GO:0030163	GO:0006508	GO:0044265	GO:0009057	GO:0044248	GO:1901575	GO:0009056
complex340
complex341	GO:0008104	GO:0033036	GO:0044038	GO:0070589	GO:0044036	GO:0033043	GO:0007165	GO:0044700	GO:0051641	GO:0023052	GO:0032535	GO:0090066
complex342	GO:0016571	GO:0018022	GO:0006479	GO:0008213	GO:0018205	GO:0016569	GO:0016570	GO:0043414	GO:0032259	GO:0018193	GO:0016568	GO:0006325	GO:0006348	GO:0051276	GO:0006342	GO:0045814	GO:0040029	GO:0016458	GO:0000723	GO:0060249	GO:0032200	GO:0006464	GO:0036211	GO:1903341	GO:0043412	GO:0045892	GO:1902679	GO:1903507	GO:0051253	GO:0043933	GO:0010629	GO:0045934	GO:0010558	GO:2000113	GO:1902589	GO:0009890	GO:0031327	GO:0051172	GO:0006351	GO:0097659	GO:0032774	GO:0060631	GO:0010605	GO:0042138	GO:0031324	GO:0009892	GO:0034654	GO:0019438	GO:0018130
complex343	GO:0034660	GO:0016073	GO:0001522	GO:0000447	GO:0006364	GO:0000478	GO:0000479	GO:0016072	GO:0090502	GO:0000469	GO:0034470	GO:0042254	GO:0000460	GO:0000466
complex344
complex345
complex346
complex347
complex348	GO:0006356	GO:0006383	GO:0006355	GO:1903506	GO:2001141	GO:0051252	GO:0019219	GO:0006351	GO:0097659	GO:0032774	GO:0010468	GO:2000112	GO:0010556	GO:0031326	GO:0009889	GO:0051171	GO:0016070	GO:0034654	GO:0019438	GO:0018130	GO:1901362	GO:0060255	GO:0080090	GO:0090304	GO:0031323	GO:0007535	GO:0019222	GO:0006139	GO:0006725	GO:0046483	GO:0010467	GO:1901360	GO:0006468	GO:0050794	GO:0050789	GO:0016310	GO:0044271	GO:0006974	GO:0034645	GO:0007533	GO:0009059	GO:0065007	GO:0034641	GO:0033554
complex349
complex350
complex351
complex352	GO:1902299	GO:0033260	GO:0044786	GO:0006270	GO:0030466	GO:0065004	GO:0006261	GO:0006342	GO:0045814	GO:0040029	GO:0016458	GO:0006260	GO:0071824	GO:0045892	GO:1902679	GO:1903507	GO:0051253	GO:0010629	GO:0045934	GO:0010558	GO:2000113	GO:0006325	GO:0009890	GO:0031327	GO:0051172	GO:0010605	GO:0031324	GO:0006259	GO:0009892	GO:0034622	GO:0048523	GO:0051276	GO:0048519	GO:0006355	GO:1903506	GO:2001141	GO:0065003	GO:0051252	GO:0022402	GO:0007049	GO:0019219	GO:0006351	GO:0097659	GO:0032774	GO:0010468	GO:2000112	GO:0010556	GO:0031326	GO:0009889
complex353	GO:0036260	GO:0006616	GO:0006614	GO:0006613	GO:0045047	GO:0072599
complex354	GO:0018205	GO:0016569	GO:0016570	GO:0051276	GO:0018193	GO:0016568	GO:0034293	GO:0043935	GO:0043933	GO:0030435	GO:0043934	GO:0048646	GO:0006342	GO:0045814	GO:0040029	GO:0003006	GO:0016458	GO:0006351	GO:0097659	GO:0030154	GO:0032774	GO:0016573	GO:0009653	GO:0006475	GO:0018393	GO:0018394	GO:0006464	GO:0036211	GO:0034729	GO:0070911	GO:0048856	GO:0010605	GO:0006473	GO:0031324	GO:0009892	GO:0043543	GO:0034654	GO:0043412	GO:0019953	GO:0044703	GO:0019438	GO:0006348	GO:0018130	GO:0051704	GO:1901362	GO:0048523	GO:0048869	GO:0048519	GO:0045892
complex355	GO:0006629
complex356	GO:0022411	GO:0006415	GO:0043624
complex357	GO:0042274	GO:0006364	GO:0016072	GO:0034470	GO:0042254	GO:0022613	GO:0034660	GO:0006396	GO:0000028	GO:0000447	GO:0000478	GO:0000479	GO:0090502	GO:0042255	GO:0000469	GO:0044085
complex358	GO:0007064	GO:0007062	GO:0000070	GO:0000819	GO:0007067	GO:0098813	GO:0007059	GO:0000280	GO:0048285	GO:1903047	GO:0000278	GO:0006259	GO:0051276	GO:0022402	GO:0007049
complex359
complex360
complex361
complex362	GO:0035825	GO:0006281	GO:0006259	GO:0006310	GO:0007127	GO:0006312	GO:0006261	GO:0000725	GO:0000722	GO:0000723	GO:0060249	GO:0032200	GO:0006260	GO:1903046	GO:0033554	GO:0051321	GO:0007126	GO:0006950	GO:0044702	GO:0006302	GO:0065007	GO:0022402	GO:0000724	GO:0007049	GO:0022414	GO:0000280	GO:0000003	GO:0048285	GO:0051716	GO:0036297	GO:0030491	GO:0050896	GO:0006265	GO:0051276	GO:0051052	GO:0006268	GO:0045910	GO:0042592	GO:0032508	GO:0032392	GO:0007004	GO:0010833	GO:0000018	GO:0006278	GO:0090304	GO:0051053	GO:0006139	GO:0065008	GO:0006725
complex363
complex364
complex365
complex366	GO:0009251	GO:0044247	GO:0000272	GO:0005977	GO:0006112	GO:0006073	GO:0044042	GO:0044275	GO:0044264	GO:0005976
complex367
complex368	GO:0043043	GO:0034063	GO:0006518	GO:0043604	GO:0043603	GO:1901566	GO:1901564	GO:0044267	GO:0044271	GO:0019538	GO:0034645	GO:0009059
complex369
complex370	GO:0000910	GO:0007533	GO:0008298	GO:0051301	GO:0007530	GO:0007531	GO:0045165	GO:0007010	GO:0030029	GO:0000912	GO:0000915	GO:0031032	GO:0044837	GO:0000916	GO:0036213	GO:0048308	GO:0048309	GO:0061640	GO:0022414	GO:0000003	GO:0010256	GO:0048869	GO:0051648	GO:0051650	GO:0044767	GO:0032502	GO:0051641	GO:0030036	GO:0030865	GO:0030866	GO:0006403	GO:0022402	GO:0006996	GO:0007049	GO:0022413
complex371
complex372
complex373
complex374	GO:0043039	GO:0044281
complex375
complex376	GO:0098787	GO:0098789	GO:0006379	GO:0043631	GO:0031123	GO:0006397	GO:0006369	GO:0016071	GO:0030846	GO:0090501	GO:0006353	GO:0090305	GO:0006396	GO:0030847	GO:0016070	GO:0090304	GO:0006139	GO:0006725	GO:0046483	GO:0010467	GO:1901360	GO:0016074	GO:0031126	GO:0043628	GO:0043144	GO:0034641	GO:0006807	GO:0006366	GO:0044260	GO:0043170	GO:0006351	GO:0097659	GO:0032774	GO:0034660	GO:0044238	GO:0034654	GO:0034470	GO:0044237	GO:0071704	GO:0019438	GO:0018130	GO:0070940	GO:1901362	GO:0008152
complex377
complex378	GO:0042274	GO:0006364	GO:0016072	GO:0034470	GO:0042254	GO:0022613	GO:0034660	GO:0006396	GO:0000447	GO:0000478	GO:0000479	GO:0090502	GO:0000469	GO:0044085	GO:0000460	GO:0000466	GO:0090501	GO:0016070
complex379	GO:0006412	GO:0043043	GO:0006518	GO:0043604	GO:0043603	GO:0042254	GO:1901566	GO:0022613	GO:1901564	GO:0044267	GO:0044271	GO:0019538	GO:0034645	GO:0009059	GO:0010467
complex380
complex381
complex382	GO:0010032	GO:0030261	GO:0051307	GO:0006323	GO:0007130	GO:0071103	GO:1903342	GO:0070193	GO:0007129	GO:0000070	GO:0000819	GO:0045143	GO:0070192	GO:0007067	GO:0098813	GO:1903341	GO:0070550	GO:0007059	GO:0045132	GO:0051304	GO:0000280	GO:0048285	GO:0060631	GO:0042138	GO:1903047	GO:0007127	GO:0000278	GO:0045835	GO:0051447	GO:2000242	GO:1902580	GO:0007126	GO:0051276	GO:0040020	GO:0051445	GO:0022402	GO:0007049	GO:0051784	GO:0051782	GO:2000241	GO:1903046	GO:0051321	GO:0010948	GO:0044702	GO:0045786	GO:0006268	GO:0051641	GO:0051783	GO:0051302
complex383	GO:0034728	GO:0016568	GO:0071824	GO:0006325	GO:0051276	GO:0071822	GO:0006312	GO:0043933	GO:0000722	GO:0006996	GO:0043486	GO:0000723	GO:0060249	GO:0032200	GO:0006310	GO:0016043	GO:0043044	GO:0006351	GO:0097659	GO:0032774	GO:0006259	GO:0071840	GO:0000492	GO:0000491	GO:0034654	GO:0090304	GO:0006355	GO:1903506	GO:2001141	GO:0019438	GO:0051252	GO:0018130	GO:1901362	GO:0019219
complex384
complex385
complex386	GO:0022613
complex387
complex388
complex389
complex390	GO:0006448
complex391
complex392
complex393
complex394	GO:0007034	GO:0048193	GO:0016192	GO:0016482	GO:1902582	GO:0046907	GO:0051649	GO:0051641	GO:0044765	GO:1902578	GO:0006810	GO:0051234
complex395
complex396	GO:0045943	GO:0006448	GO:0006356	GO:0045727	GO:0034250	GO:0032786	GO:0032784	GO:0006360	GO:0006354	GO:0032270	GO:0006417	GO:0051247	GO:0034248	GO:0010608	GO:0006468	GO:0070816	GO:0016310	GO:0032268	GO:0045893	GO:1902680	GO:1903508	GO:0051246	GO:0051254	GO:0006414	GO:0045935	GO:0010628	GO:0010557	GO:0009891	GO:0031328	GO:0051173	GO:0010604	GO:0065008	GO:0031325	GO:0009893
complex397
complex398	GO:0000492	GO:0000491	GO:0006458	GO:0043248	GO:0000723	GO:0060249	GO:0032200
complex399
complex400
complex401	GO:0000375	GO:0008380	GO:0006397	GO:0016071	GO:0006396	GO:0000245	GO:0071826	GO:0016070	GO:0090304	GO:0000393	GO:0006139	GO:0022618	GO:0006725	GO:0046483	GO:0010467	GO:1901360
complex402	GO:0007275	GO:0032501	GO:0044707	GO:0044845	GO:1900101	GO:0032527	GO:0035268	GO:0035269	GO:0051788	GO:0071218	GO:0097502	GO:0006493	GO:0000032	GO:0006056	GO:0006057	GO:0006515	GO:0031506
complex403	GO:0016573	GO:0006475	GO:0018393	GO:0018394	GO:0006473	GO:0018205	GO:0043543	GO:0016568	GO:0018193	GO:0006325	GO:0051276	GO:0006464	GO:0036211	GO:0043412	GO:0043933	GO:1902589	GO:0006366	GO:0006996	GO:0044267	GO:0019538	GO:0006351	GO:0097659	GO:0032774	GO:0016070	GO:0044710	GO:0034654	GO:0016043	GO:0090304	GO:0019438	GO:0016578	GO:0018130	GO:1901362	GO:0006139	GO:0071840	GO:0051123	GO:0006725	GO:0046483	GO:0070897	GO:0010467	GO:1901360	GO:0006367	GO:0006352	GO:0044260	GO:0043170	GO:0016579	GO:0065004	GO:0034641	GO:0070646	GO:0044271
complex404	GO:0000375	GO:0008380	GO:0006397	GO:0016071	GO:0071826	GO:0006396	GO:0000393	GO:0022618	GO:0016070	GO:0022613	GO:0090304	GO:0034622	GO:0006139	GO:0006725	GO:0046483	GO:0010467	GO:1901360	GO:0065003	GO:0043933	GO:0022607	GO:0000350	GO:0000245	GO:0034641	GO:0006807	GO:0044085	GO:0044260	GO:0000349	GO:0043170	GO:0000387	GO:0044238	GO:0000389	GO:0044237	GO:0071704	GO:0016043	GO:0008152	GO:0006376	GO:0071840	GO:0000388	GO:0000244	GO:0000390	GO:0032988	GO:0045292	GO:0009987
complex405	GO:0006613	GO:0045047	GO:0072599	GO:0070972	GO:0006612	GO:0065002	GO:0071806	GO:0090150	GO:0072657	GO:0044802	GO:0061024	GO:0006605	GO:0072594	GO:0055085	GO:0006886	GO:0033365	GO:0015031	GO:0045184	GO:1902580	GO:0034613	GO:0070727	GO:0008104	GO:0016482	GO:1902582	GO:0071702	GO:0046907	GO:0033036	GO:0051649	GO:0051641	GO:0044765	GO:1902578	GO:0006810	GO:0051234	GO:0051179	GO:0016043
complex406	GO:0006367	GO:0006352	GO:0065004	GO:0071824	GO:0006366	GO:0006351	GO:0097659	GO:0032774	GO:0034622	GO:0034654	GO:0019438	GO:0065003	GO:0018130	GO:1901362	GO:0043933	GO:0016573	GO:0006475	GO:0018393	GO:0018394	GO:0022607	GO:0006473	GO:0043543	GO:0016070	GO:0018205	GO:0090304	GO:0016569	GO:0016570	GO:0044271	GO:0034645	GO:0009059	GO:0044085	GO:0006139	GO:0006725	GO:0046483	GO:0010467	GO:1901360	GO:0018193	GO:0016043	GO:0044249	GO:1901576	GO:0009058	GO:0016568	GO:0071840	GO:0034641	GO:0006325	GO:0006807	GO:0044260	GO:0043170	GO:0051276
complex407
complex408	GO:0007165	GO:0044700	GO:0023052	GO:0007154	GO:0000082	GO:0044843	GO:0002098	GO:0002097	GO:0044772	GO:0044770	GO:0031929
complex409
complex410
complex411	GO:0031929	GO:0000082	GO:0044843	GO:0006400	GO:0016311
complex412	GO:0018202	GO:0043412	GO:0002098	GO:0002097	GO:0018193	GO:0006464	GO:0036211	GO:0006400
complex413	GO:0006518	GO:0043604	GO:0043603	GO:1901566	GO:1901564
complex414
complex415	GO:0006360	GO:0000462	GO:0030490	GO:0042274	GO:0034660	GO:0006351	GO:0097659	GO:0032774
complex416
complex417
complex418	GO:0042274	GO:0000472	GO:0000967	GO:0034471	GO:0000966	GO:0000447	GO:0006364	GO:0000478	GO:0000479	GO:0016072	GO:0090502	GO:0000469	GO:0034470	GO:0042254	GO:0000460	GO:0000466
complex419	GO:0007186	GO:0031684	GO:0000749	GO:0071444	GO:0019236	GO:0000747	GO:0000746	GO:0044764	GO:0071310	GO:0043087	GO:0019953	GO:0044703	GO:0010033	GO:0051704	GO:0007165	GO:0044700	GO:0023052	GO:0051336	GO:0070887	GO:0006886	GO:0015031
complex420	GO:0000375	GO:0008380	GO:0006397	GO:0016071	GO:0006406	GO:0051028	GO:0071427	GO:0006405	GO:0050658	GO:0051236	GO:0050657	GO:0006396	GO:0006403	GO:0071426	GO:0071166	GO:0015931	GO:0051168
complex421
complex422	GO:0000463	GO:0042254	GO:0000470	GO:0022613	GO:0016072	GO:0034660	GO:0044085	GO:0006364
complex423
complex424	GO:0006412	GO:0043043	GO:0006518	GO:0043604	GO:0043603	GO:0044711	GO:1901566	GO:1902589	GO:0006996	GO:0016043	GO:1901564	GO:0071840	GO:0044267	GO:0044271	GO:0044710	GO:0019538	GO:0034645	GO:0010467	GO:0009059	GO:1901576	GO:0009058	GO:0044249	GO:0034641	GO:0043170	GO:0006807	GO:0071704	GO:0044260	GO:0008152	GO:0044238	GO:0044237	GO:0044763	GO:0044699	GO:0009987
complex425	GO:0006355	GO:1903506	GO:2001141	GO:0016568	GO:0051252	GO:0043933	GO:0019219	GO:0006351	GO:0097659	GO:0032774	GO:0045892	GO:1902679	GO:1903507	GO:0051253	GO:0010468	GO:2000112	GO:0010556	GO:0010629	GO:0045934	GO:0031326	GO:0009889	GO:0051171	GO:0010558	GO:2000113	GO:0034654	GO:0009890	GO:0031327	GO:0051172	GO:0051276	GO:0019438	GO:0018130	GO:1901362	GO:0060255	GO:0010605	GO:0080090	GO:0031323	GO:0006357	GO:0031324	GO:0009892	GO:0019222	GO:0006342	GO:0045814	GO:0040029	GO:0016458	GO:0006366	GO:0048523	GO:0048519	GO:0065007	GO:0016070
complex426
complex427
complex428
complex429
complex430	GO:0044801	GO:0061025	GO:0016050	GO:0048284	GO:0044802	GO:0061024	GO:0016192	GO:0006896	GO:0048193	GO:0006886	GO:0046907	GO:0015031	GO:0007033	GO:0051649	GO:0045184	GO:0034613	GO:0051641	GO:0070727	GO:0008104	GO:1902589	GO:1902582	GO:0006810	GO:0071702	GO:0006892	GO:0051234	GO:0033036	GO:0051179	GO:0006623	GO:0072666	GO:0006996	GO:0072665	GO:0016482	GO:0042144	GO:0097576	GO:0044765	GO:1902578	GO:0007034	GO:0032258	GO:0048280	GO:0016043	GO:0000011	GO:0016197	GO:0071840	GO:0006605	GO:0072594	GO:0048278	GO:0006891	GO:0022406	GO:0033365
complex431	GO:1903507	GO:0051253	GO:0010629	GO:0045934	GO:0010558	GO:2000113	GO:0009890	GO:0031327	GO:0051172	GO:0010605	GO:0031324	GO:0009892	GO:0048523	GO:0048519	GO:0006355	GO:1903506	GO:2001141	GO:0051252	GO:0019219	GO:0006333	GO:0006351	GO:0097659	GO:0032774	GO:0010468	GO:2000112	GO:0010556	GO:0031326	GO:0009889	GO:0051171	GO:0034654	GO:0006325	GO:0045996	GO:0046020	GO:0019438	GO:0018130	GO:1901362	GO:0009373	GO:0046019	GO:0060255	GO:0043933	GO:0080090	GO:0031323	GO:0006357	GO:0019222	GO:0000122	GO:0006342	GO:0045814	GO:0040029	GO:0016458
complex432	GO:0006521	GO:0006525	GO:0033238	GO:0010565	GO:0009064	GO:0042180	GO:0044106	GO:0009308
complex433	GO:0097549	GO:0042276	GO:0070828	GO:0019985	GO:0006301	GO:0071897	GO:0006272	GO:0006261	GO:0006342	GO:0045814	GO:0040029	GO:0016458	GO:0090399	GO:0006260	GO:0006271	GO:0022616	GO:0006281	GO:0045892	GO:1902679	GO:1903507	GO:0051253	GO:0006974	GO:0010629	GO:0045934	GO:0010558	GO:2000113	GO:0006325	GO:0009890	GO:0031327	GO:0051172	GO:0010605	GO:0031324	GO:0006259	GO:0009892	GO:0045005	GO:0048523	GO:0051276	GO:0048519	GO:0006355	GO:1903506	GO:2001141	GO:0051252	GO:0033554	GO:0019219	GO:0006351	GO:0097659	GO:0032774	GO:0006950	GO:0010468
complex434
complex435
complex436
complex437	GO:1903507	GO:0051253	GO:0010629	GO:0045934	GO:0010558	GO:2000113	GO:0009890	GO:0031327	GO:0051172	GO:0010605	GO:0031324	GO:0006342	GO:0045814	GO:0040029	GO:0009892	GO:0016458	GO:0048523	GO:0048519	GO:0006355	GO:1903506	GO:2001141	GO:0051252	GO:0019219	GO:0006351	GO:0097659	GO:0032774	GO:0010468	GO:2000112	GO:0010556	GO:0031326	GO:0009889	GO:0051171	GO:0006348	GO:0006338	GO:0034654	GO:0006325	GO:0045996	GO:0046020	GO:0019438	GO:0018130	GO:1901362	GO:0009373	GO:0046019	GO:0060255	GO:0080090	GO:0031323	GO:0019222	GO:0000122	GO:0051276
complex438
complex439	GO:0005977	GO:0006112	GO:0015980	GO:0006091	GO:0055114	GO:0006470	GO:0006073	GO:0044042	GO:0043666	GO:0044264	GO:0005976	GO:0010921	GO:0016311	GO:0061587	GO:0006409	GO:0071431	GO:0051031	GO:0031399	GO:0019220	GO:0051174
complex440	GO:0043603	GO:0006412	GO:0043043	GO:0006518	GO:1901566	GO:1901564	GO:0010467	GO:0044271	GO:0019538	GO:0044267	GO:0034645	GO:0009059	GO:0042254	GO:0034641	GO:0044249	GO:1901576	GO:0009058	GO:0006807	GO:0022613	GO:0043170	GO:0044260	GO:0006407	GO:0051029	GO:0006450	GO:0042274	GO:0044238	GO:0000028	GO:0006448	GO:0044237	GO:0042255	GO:0071704	GO:0044085	GO:0008152	GO:0042273	GO:0006417	GO:0071428	GO:0034248	GO:0010608	GO:0006364	GO:0000448
complex441	GO:0006412	GO:0043043	GO:0006518	GO:0043604	GO:0043603	GO:0044271	GO:0044711	GO:0034645	GO:0009059	GO:1901566	GO:1902589	GO:0010467	GO:0044249	GO:1901576	GO:0009058	GO:1901564
complex442
complex443	GO:1902593	GO:0051170	GO:0034504	GO:0017038	GO:0016973	GO:0000055	GO:0006913	GO:0051169	GO:0000054	GO:0033753	GO:0033750	GO:0006406	GO:0051028	GO:0071427	GO:0071428	GO:0006605	GO:0072594	GO:0006405	GO:0006886	GO:0033365	GO:0050658	GO:0051236	GO:0050657	GO:0015031	GO:0045184	GO:0051656	GO:0006403	GO:0071426	GO:1902580	GO:0071166	GO:0015931	GO:0051168	GO:0034613	GO:0006409	GO:0006607	GO:0071431	GO:0070727	GO:0051640	GO:0006999	GO:0008104	GO:0016482	GO:0051031	GO:1902582	GO:0071702	GO:0046907	GO:0033036	GO:0071705	GO:0051649	GO:0051641
complex444
complex445	GO:0000054	GO:0033753	GO:0033750	GO:0071428	GO:0042254	GO:0042273	GO:0051656	GO:0071426	GO:0071166	GO:0051168	GO:0022613	GO:0051640	GO:0016482	GO:0000055	GO:0046907	GO:0051649	GO:0051641	GO:0006810	GO:0044085	GO:0051234	GO:1902580
complex446	GO:0006379	GO:0006378	GO:0043631	GO:0031124	GO:0031123	GO:0090501	GO:0090305
complex447	GO:0000398	GO:0000377	GO:0000375	GO:0008380	GO:0006397	GO:0071826	GO:0016071	GO:0032984	GO:0022411	GO:0006396	GO:0043933	GO:0016070	GO:0090304	GO:0006139	GO:0006725
complex448
complex449
complex450
complex451
complex452
complex453
complex454	GO:0097659	GO:0032774	GO:0034654	GO:0019438	GO:0018130	GO:1901362	GO:0016070	GO:0006367	GO:0090304	GO:0006360	GO:0044271	GO:0006352	GO:0034645	GO:0009059	GO:0009304	GO:0042797	GO:0006139	GO:0006368	GO:0006725	GO:0006354	GO:0046483	GO:0010467	GO:1901360	GO:0044249	GO:1901576	GO:0009058	GO:0006383	GO:0001109	GO:0001111	GO:0098781	GO:0034641	GO:0006807	GO:0001173	GO:0001174	GO:0006362	GO:0044260	GO:0032968	GO:0043170	GO:0034243	GO:0051123	GO:0032786	GO:0001193	GO:2001208	GO:0032784	GO:0070897	GO:0006283	GO:0001192	GO:0032785	GO:0045948
complex455
complex456
complex457	GO:0006810	GO:0051234
complex458	GO:0043161	GO:0051603	GO:0044257	GO:0030163	GO:0006511	GO:0019941	GO:0006508	GO:0043632	GO:0044265	GO:0009057	GO:0044248	GO:1901575	GO:0009056	GO:0044267	GO:0019538	GO:0043248	GO:0044238	GO:0080129	GO:0044237	GO:0071704	GO:0008152	GO:0044260	GO:0043170
complex459	GO:0034724	GO:0006334	GO:0031497	GO:0006323	GO:0006333	GO:0034728	GO:0071103	GO:0006368	GO:0006354	GO:0065004	GO:0071824	GO:0006461	GO:0070271
complex460	GO:0016073	GO:0001522	GO:0009451
complex461
complex462
complex463	GO:0045002	GO:0006296	GO:0000726	GO:0033683	GO:0006277	GO:0000710	GO:0006302	GO:0006298	GO:0071897	GO:0006281	GO:0006974	GO:0006289	GO:0006312	GO:0051716	GO:0050896
complex464	GO:0006974	GO:0006475	GO:0018393	GO:0018394	GO:0006473	GO:0016568	GO:0043543	GO:0006259	GO:0006325	GO:0018205	GO:0016569	GO:0016570	GO:0033554	GO:0006950	GO:0018193	GO:0051276	GO:0051716	GO:0050896	GO:0043933	GO:0090304	GO:0006139	GO:0006725	GO:0044710	GO:0046483	GO:1901360	GO:0006464	GO:0036211	GO:0043968	GO:0006996	GO:0043412	GO:0043967	GO:0006338	GO:0034641	GO:0006807	GO:1902589	GO:0016043	GO:0044260	GO:0043170	GO:0071824	GO:0006355	GO:1903506	GO:2001141	GO:0051252	GO:0016239	GO:0034728	GO:0071840	GO:0019219	GO:0006351	GO:0097659
complex465	GO:0042255	GO:0006364	GO:0016072	GO:0070925	GO:0034470	GO:0042254	GO:0022618	GO:0071826	GO:0022613	GO:0034660	GO:0006396	GO:0006267	GO:0036388	GO:1902299	GO:0030174	GO:0034622	GO:0090329	GO:0010467	GO:0033260	GO:0044786	GO:0000463
complex466
complex467
complex468
complex469
complex470	GO:0000462	GO:0030490
complex471
complex472
complex473	GO:0000375	GO:0008380	GO:0016071	GO:0006397	GO:0000387	GO:0006396	GO:0022618	GO:0071826	GO:0016070	GO:0090304	GO:0006139	GO:0022613	GO:0006725	GO:0046483	GO:0010467	GO:1901360	GO:0034641	GO:0006807	GO:0000244	GO:0034622	GO:0044260	GO:0043170	GO:0065003	GO:0000245	GO:0044238	GO:0022607	GO:0044237	GO:0044085	GO:0071704	GO:0008152	GO:0043933	GO:0000393	GO:0000388	GO:0000956	GO:0009987	GO:0006402	GO:0000290	GO:0033962	GO:0071840
complex474
complex475	GO:0051452	GO:0030641	GO:0051453	GO:0006885	GO:0030004	GO:0055067	GO:0030003	GO:0098771	GO:0055080	GO:0006873	GO:0050801	GO:0055082	GO:0048878	GO:0019725	GO:0042592	GO:0065008	GO:0065007
complex476
complex477
complex478
complex479	GO:0006888	GO:1902582	GO:0046907	GO:0051649	GO:0016482	GO:0051641	GO:0044765	GO:0006891	GO:1902578	GO:0006810	GO:0051234	GO:0051179	GO:0034498	GO:0044699	GO:0043087
complex480
complex481
complex482	GO:0042254	GO:0000463	GO:0000470
complex483
complex484	GO:0035601	GO:0098732	GO:0016569	GO:0016570	GO:0016568	GO:0040020	GO:0051445	GO:0006325	GO:0032874	GO:0070304	GO:2000241	GO:0032872	GO:0070302	GO:0045835	GO:0051447	GO:2000242	GO:0051276	GO:0051403	GO:0051783	GO:0051302	GO:0006464	GO:0036211	GO:0043410	GO:0007126	GO:0010564	GO:0031098	GO:0051784	GO:0051782	GO:0043412	GO:0010948	GO:0051301	GO:0051726	GO:0043933	GO:0045786	GO:0043408	GO:1903046	GO:1902589	GO:1902533	GO:0051321	GO:0000280	GO:0009967	GO:0023056	GO:0048285	GO:0033043	GO:0000165	GO:0023014	GO:0010639	GO:0044702	GO:0001934
complex485
complex486	GO:0045333	GO:0015980	GO:0006091	GO:0055114
complex487	GO:0006379	GO:0006378	GO:0043631	GO:0031124	GO:0031123	GO:0090501	GO:0090305	GO:0006397	GO:0072402	GO:0072423	GO:0016071	GO:0009607	GO:0071216	GO:0072396	GO:0006396	GO:0071495	GO:0009719	GO:0016070
complex488
complex489
complex490
complex491
complex492	GO:0016073	GO:0001522	GO:0009451	GO:0031118
complex493
complex494	GO:0007323
complex495
complex496
complex497	GO:0042791	GO:0009303	GO:0006383	GO:0098781	GO:0034660	GO:0006351	GO:0097659	GO:0032774	GO:0034654	GO:0019438	GO:0018130	GO:1901362	GO:0016070	GO:0090304	GO:0044271	GO:0034645	GO:0009059	GO:0006139	GO:0006725	GO:0046483	GO:0010467	GO:1901360	GO:0044249	GO:1901576	GO:0009058
complex498
complex499	GO:0048193	GO:0051641
complex500	GO:0045324	GO:0007031	GO:0048017	GO:0007033	GO:0016236	GO:0006914	GO:0007034	GO:0000045	GO:1905037	GO:1902582	GO:0046907	GO:0051649	GO:0006661	GO:0032968	GO:0034243	GO:0032786	GO:0032784	GO:0051641
complex501
complex502	GO:0000956	GO:0006402	GO:0000398	GO:0000377	GO:0000375	GO:0006401	GO:0008380	GO:0034655	GO:0019439	GO:0022613	GO:0022618	GO:0044270	GO:0006397	GO:0046700	GO:1901361	GO:0071826	GO:0016070	GO:0090304	GO:0000290	GO:0000387	GO:0006139	GO:0006725	GO:0046483	GO:1901360	GO:0065003	GO:0006396	GO:0044265	GO:0009057	GO:0000245	GO:0022607	GO:0034622	GO:0044085	GO:0034641	GO:0070925	GO:0000288	GO:0006807	GO:0010467	GO:0043933	GO:0044248	GO:1901575	GO:0044260	GO:0043170	GO:0009056
complex503	GO:2000142	GO:0051123	GO:0070897	GO:0098781	GO:0006367	GO:0006360	GO:0006352
complex504
complex505
complex506
complex507
complex508
complex509	GO:0000375	GO:0008380	GO:0006397	GO:0016071	GO:0006396	GO:0000387	GO:0000245	GO:0016070	GO:0022618	GO:0071826	GO:0090304	GO:0006139	GO:0006725	GO:0046483	GO:0010467	GO:1901360	GO:0034622	GO:0034641	GO:0022613	GO:0006807	GO:0065003
complex510
complex511	GO:0016072	GO:0042254	GO:0000462	GO:0030490	GO:0034470	GO:0022613	GO:0034660	GO:0006396	GO:0000480	GO:0000472	GO:0000967	GO:0034471	GO:0000966	GO:0044085	GO:0000478	GO:0000479	GO:0090502	GO:0000447	GO:0016070	GO:0000469	GO:0090304	GO:0090501	GO:0000460	GO:0000466	GO:0006139	GO:0006725	GO:0046483	GO:0090305	GO:0010467	GO:1901360	GO:0071840	GO:0034641	GO:0006807	GO:0044260	GO:0045943	GO:0043170	GO:0006356	GO:0044238	GO:0044237	GO:0071704	GO:0006360	GO:0008152
complex512	GO:0006730	GO:0006575	GO:0006732	GO:1901605
complex513
complex514	GO:0070646	GO:0070647	GO:0006508	GO:0000754	GO:0023058	GO:0006464	GO:0036211	GO:0043412	GO:0000749	GO:0071444	GO:0019236	GO:0009966	GO:0023051	GO:0000747	GO:0000746	GO:0010646	GO:0044764	GO:0048583	GO:0071310	GO:0044267	GO:0019538	GO:0019953	GO:0044703	GO:0010033	GO:0051704	GO:0007165	GO:0044700	GO:0023052	GO:0070887	GO:0007154	GO:0022414	GO:0000003	GO:0042221
complex515
complex516	GO:0006111	GO:0010677	GO:0045912	GO:0010906	GO:0006094	GO:0019319	GO:0043255	GO:0046364	GO:0010675	GO:0006109	GO:0006006	GO:0019318	GO:0005996	GO:0016051	GO:0044262	GO:0043161	GO:0010498	GO:0006511	GO:0019941	GO:0051603	GO:0044723	GO:0043632	GO:0044257	GO:0005975	GO:0030163	GO:0044283	GO:0009890	GO:0031327	GO:0006508	GO:0044265	GO:0031324	GO:0009057	GO:0009892	GO:0048523	GO:0048519	GO:0044248	GO:1901575	GO:0044281	GO:0031326	GO:0009889	GO:0009056	GO:0044711	GO:0080090	GO:0031323	GO:0019222	GO:0007039	GO:0050794	GO:0050789	GO:0044267
complex517	GO:0006406	GO:0051028	GO:0071427	GO:0034629	GO:0006913	GO:0051169	GO:0051668	GO:0031503	GO:0006405	GO:0050658	GO:0051236	GO:0050657	GO:0006403	GO:0071426	GO:0071166	GO:0015931	GO:0051168	GO:0016482	GO:0051640	GO:0006997	GO:0006344	GO:0035392	GO:0046907	GO:0000055	GO:0051649	GO:0071705	GO:1902580	GO:0051641	GO:0034398	GO:0000054	GO:0033753	GO:0033750	GO:0034397	GO:0071428	GO:0006606	GO:0044744	GO:1902593	GO:0051170	GO:0000973	GO:1902582	GO:0006810	GO:0051234	GO:0033036	GO:0000972	GO:0034504	GO:0050000	GO:0051179	GO:0016973	GO:0051656
complex518	GO:0030490	GO:0042254	GO:0006364	GO:0016072	GO:0022613	GO:0034470	GO:0034660	GO:0006396	GO:0044085	GO:0010467	GO:0000469	GO:0090501	GO:0016070	GO:0090305	GO:0000478	GO:0000479	GO:0034641	GO:0090502	GO:0090304	GO:0006807	GO:0044260	GO:0006139	GO:0043170	GO:0006725	GO:0046483
complex519
complex520
complex521
complex522	GO:0090114	GO:1902591	GO:0006900	GO:0048193	GO:0051668	GO:0016192	GO:0016050	GO:0016482	GO:0035459	GO:0090110	GO:1902582	GO:0046907	GO:0051649	GO:0048207	GO:0048208	GO:0006901	GO:0048199	GO:0051641	GO:0009306	GO:0044765	GO:0016236	GO:0044802	GO:1902578	GO:0006903	GO:0061024	GO:0006810	GO:0051648	GO:0051650	GO:0006461	GO:0051234	GO:0070271	GO:0051179	GO:0006914	GO:1902580	GO:0071822
complex523
complex524
complex525	GO:0042439	GO:0097164	GO:0006576	GO:0044106	GO:0009308	GO:0046474	GO:0045017	GO:0046165	GO:1901617	GO:0008654	GO:0006650
complex526	GO:0045471	GO:0097305	GO:1901701	GO:0071214	GO:1901700	GO:0009266
complex527
complex528
complex529	GO:0002181	GO:0006412	GO:0043043	GO:0006518	GO:0043604	GO:0043603	GO:1901566	GO:0002188	GO:1901564	GO:0010467	GO:0044267	GO:0044271	GO:0019538	GO:0034645	GO:0009059	GO:0022613	GO:0034641	GO:0006807	GO:0042274	GO:0042254	GO:0044249	GO:1901576	GO:0009058	GO:0044260	GO:0043170	GO:0071826	GO:0001732	GO:0000462	GO:0030490	GO:0044238	GO:0006364	GO:0044237	GO:0016072	GO:0022618	GO:0071704	GO:0042255	GO:0044085	GO:0008152	GO:0006446
complex530
complex531	GO:0016568	GO:0016573	GO:0006475	GO:0018393	GO:0018394	GO:0006473	GO:0043543	GO:0006325	GO:0018205	GO:0051276	GO:0018193	GO:0006464	GO:0036211	GO:0043412	GO:0043933	GO:1902589
complex532
complex533	GO:0001932	GO:0042325	GO:0006897	GO:0031399	GO:0006469	GO:0033673	GO:0019220	GO:0051174	GO:0001933	GO:0042326	GO:0051348	GO:0006796	GO:0006793	GO:0031400	GO:0010563	GO:0045936	GO:0043086	GO:0006464	GO:0036211	GO:0044092
complex534
complex535
complex536	GO:0042273
complex537
complex538	GO:0051276	GO:0016568	GO:0043933	GO:0006996
complex539	GO:1904029
complex540	GO:0022613	GO:0000470	GO:0000463	GO:0044085	GO:0006364	GO:0016072	GO:0034470	GO:0034660	GO:0006396	GO:0000027	GO:0022618	GO:0071826	GO:0042255	GO:0071840	GO:0010467	GO:1902626	GO:0070925	GO:0002181	GO:0034622	GO:0016070	GO:0000460	GO:0000466	GO:0065003	GO:0022607	GO:0034641	GO:0090304	GO:0006807	GO:0043170	GO:0044260	GO:0006139	GO:0006725	GO:0046483	GO:1901360	GO:0010501	GO:0043933	GO:0044238
complex541	GO:0006518	GO:0043604	GO:0043603	GO:0002181
complex542	GO:0061187	GO:0061186	GO:0090054	GO:0031936	GO:0031938	GO:0045815	GO:0060969	GO:0045892	GO:1902679	GO:1903507	GO:0051253	GO:1903309	GO:0031935	GO:0010629	GO:0045934	GO:0060968	GO:0010558	GO:2000113	GO:0009890	GO:0031327	GO:0051172	GO:0016568	GO:0006342	GO:0045814	GO:0040029	GO:0016458	GO:0000183	GO:0010605	GO:1902275	GO:1903308	GO:0031324	GO:0009892	GO:0016479	GO:0006325	GO:0006348	GO:2001251	GO:0048523	GO:0048519	GO:0030466	GO:0006355	GO:1903506	GO:2001141	GO:0051252	GO:0019219	GO:0006351	GO:0097659	GO:0032774	GO:0045893	GO:1902680
complex543
complex544	GO:0034965	GO:0033967	GO:0034963	GO:0043144	GO:0000956	GO:0006402	GO:0016074	GO:0006401	GO:0034655	GO:0016071	GO:0019439	GO:0044270	GO:0046700	GO:1901361	GO:0008033	GO:0034470	GO:0034660	GO:0006364	GO:0006399	GO:0016072	GO:0006396	GO:0044265	GO:0042254	GO:0009057	GO:0022613	GO:0044248	GO:1901575	GO:0009056	GO:0016070	GO:0090304	GO:0044085	GO:0006139	GO:0006725	GO:0046483	GO:0010467	GO:1901360	GO:0034641	GO:0006807	GO:0044260	GO:0043170	GO:0071840	GO:0044238
complex545
complex546
complex547	GO:0043928	GO:0000291	GO:0070481	GO:0000184	GO:0000288	GO:0000956	GO:0006402	GO:0006401	GO:0034655	GO:0019439	GO:0044270	GO:0046700	GO:1901361	GO:0016071	GO:0044265	GO:0009057
complex548	GO:0006383	GO:0098781	GO:0006399	GO:0006351	GO:0097659	GO:0032774	GO:0034660	GO:0034654	GO:0019438	GO:0018130	GO:1901362	GO:0016070	GO:0090304	GO:0044271	GO:0034645	GO:0009059	GO:0006139	GO:0006725	GO:0046483	GO:0010467	GO:1901360	GO:0044249	GO:1901576	GO:0009058	GO:0006360	GO:0034641	GO:0006807	GO:0044260	GO:0043170	GO:0006384	GO:0044238	GO:0044237	GO:0071704	GO:0008152	GO:0006352
complex549
complex550	GO:0002181
complex551
complex552	GO:0006334	GO:0031497
complex553
complex554
complex555
complex556	GO:0006468	GO:0006281	GO:0006464	GO:0036211	GO:0016310	GO:0031326	GO:0009889	GO:0051171	GO:0006974	GO:0043412	GO:0080090	GO:0031323	GO:0006357	GO:0019222	GO:0006259	GO:0006366	GO:0006355	GO:1903506	GO:2001141	GO:0051252	GO:0006796	GO:0050794	GO:0006793	GO:0033554	GO:0050789	GO:0019219	GO:0006351	GO:0097659	GO:0032774	GO:0006950	GO:0010468	GO:2000112	GO:0010556	GO:0044267	GO:0019538
complex557
complex558
complex559
complex560	GO:0016180	GO:0043628	GO:0043144	GO:0034472	GO:0031123	GO:0071028	GO:0031126	GO:0071025	GO:0071027	GO:0034661	GO:0000956	GO:0006402	GO:0016071	GO:0006401	GO:0071034	GO:0071043	GO:0034655	GO:0019439	GO:0044270	GO:0046700	GO:0006399	GO:1901361	GO:0034470	GO:0043631	GO:0006369	GO:0071041	GO:0043629	GO:0034660	GO:0008033	GO:0006396	GO:0071031	GO:0006353	GO:0042868	GO:0030847	GO:0034475	GO:0044265	GO:0016078	GO:0071038	GO:0009057	GO:0071035	GO:0043634	GO:0071029	GO:0071046	GO:0043633	GO:0016075	GO:0044248	GO:0016072	GO:1901575	GO:0016076
complex561	GO:0035493	GO:0032889	GO:0042144	GO:0006906	GO:0097576	GO:0090174	GO:0060627	GO:0044088	GO:0044801	GO:0061025	GO:0016050	GO:0043254	GO:0007033	GO:0048284	GO:0051049	GO:0044087	GO:0032879	GO:0043623	GO:0033043	GO:0044802	GO:0061024	GO:0006461	GO:0070271	GO:0016192	GO:0007034	GO:0051128	GO:0034622	GO:0071822	GO:0065003	GO:0045324	GO:0022607	GO:0006892	GO:0006895	GO:0043933	GO:0048278	GO:0016197	GO:1902589	GO:0016482	GO:0022406	GO:0006623	GO:0072666	GO:0007040	GO:0080171	GO:0072665	GO:0006810	GO:0044085	GO:0051234	GO:1902582	GO:0034727
complex562	GO:0007275	GO:0032501	GO:0044707	GO:0044845	GO:1900101	GO:0032527	GO:0035268	GO:0035269	GO:0051788	GO:0071218	GO:0097502	GO:0006493	GO:0000032	GO:0006056	GO:0006057	GO:0006515	GO:0031506	GO:0030968	GO:0034620	GO:0006986	GO:0035967	GO:0044038	GO:0070589	GO:0044036	GO:0035966	GO:0030433	GO:0036503
complex563
complex564	GO:0006888	GO:0016192	GO:1902582	GO:0046907	GO:0051649	GO:0051641	GO:0016482	GO:0044765	GO:1902578	GO:0006810	GO:0051234	GO:0051179	GO:0006891	GO:0006901	GO:0006900	GO:0032511	GO:0032509
complex565	GO:0042254	GO:0044085	GO:0000027	GO:0042255	GO:0022618	GO:0071826	GO:0000054	GO:0033753	GO:0033750	GO:0071428	GO:0006364	GO:0070925	GO:0016072	GO:0000055	GO:0051656	GO:0071840	GO:0071426	GO:0071166	GO:0051168	GO:0034470	GO:0000463	GO:0051640	GO:0000470	GO:0034622	GO:0006913	GO:0051169	GO:0034660	GO:0065003	GO:0006396	GO:0022607	GO:0002181	GO:0000460	GO:0000466	GO:0010467	GO:0043933	GO:1902580	GO:1902626
complex566
complex567
complex568	GO:0019941	GO:0051603	GO:0043632	GO:0044257	GO:0030163	GO:0006508	GO:0043161	GO:0010498	GO:0044265	GO:0009057	GO:0043623	GO:0070682	GO:0006461	GO:0009056	GO:0044248	GO:0070271	GO:1901575	GO:0071822	GO:0045899	GO:0045898	GO:0034622	GO:0060261	GO:2000144	GO:0065003	GO:0060260	GO:2000142	GO:0022607	GO:0043933	GO:0031334	GO:0044267	GO:0051123	GO:0019538	GO:0070897	GO:0044089	GO:0030433	GO:0036503	GO:0006367	GO:0044085	GO:0006352	GO:0034976	GO:0043254	GO:0065004	GO:0044260	GO:0043170	GO:0044087	GO:0051130	GO:0016043	GO:0045732	GO:0008152
complex569	GO:0018393	GO:0018394	GO:0016569	GO:0016570	GO:0006473	GO:0043543	GO:0018205	GO:0016568	GO:0018193	GO:0006325	GO:0051276	GO:0006464	GO:0036211	GO:0043412	GO:0043933	GO:1902589	GO:0006366	GO:0006996	GO:0044267	GO:0019538	GO:0006351	GO:0097659	GO:0032774	GO:0044710	GO:0051123	GO:0034654	GO:0016043	GO:0070897	GO:0016070	GO:0019438	GO:0018130	GO:0006367	GO:1901362	GO:0006352	GO:0071840	GO:0090304	GO:0006139	GO:0065004	GO:0006725	GO:0046483	GO:0044260	GO:0010467	GO:1901360	GO:0043170	GO:0016578	GO:0071824	GO:0044763	GO:0044271	GO:0034645
complex570	GO:0000375	GO:0008380	GO:0022618	GO:0006397	GO:0071826	GO:0000245	GO:0016071	GO:0034622
complex571
complex572	GO:0000375	GO:0008380	GO:0006397	GO:0016071	GO:0000393	GO:0022618	GO:0071826	GO:0006396
complex573	GO:0006412	GO:0043043	GO:0006518	GO:0043604	GO:0043603	GO:1901566	GO:0044711	GO:1901564	GO:1902589	GO:0010467	GO:0006996	GO:0044267	GO:0044271	GO:0019538	GO:0034645	GO:0009059	GO:0016043	GO:0044249	GO:1901576	GO:0009058	GO:0044710	GO:0043170	GO:0071840	GO:0034641	GO:0006807	GO:0044260	GO:0071704	GO:0008152	GO:0044238	GO:0044237	GO:0044763
complex574
complex575
complex576	GO:0022618	GO:0071826	GO:0043486	GO:0043044
complex577
complex578	GO:0000375	GO:0008380	GO:0006397	GO:0000387	GO:0016071	GO:0006396	GO:0022618	GO:0071826	GO:0016070	GO:0090304	GO:0006139	GO:0006725	GO:0046483	GO:0034622	GO:0000245	GO:0010467	GO:1901360	GO:0022613	GO:0065003	GO:0034641	GO:0022607	GO:0006807	GO:0044260	GO:0043933	GO:0043170	GO:0044085
complex579	GO:0006165	GO:0046939	GO:0006094	GO:0019319	GO:0046031	GO:0009135	GO:0009179	GO:0009185	GO:0046364	GO:0009132	GO:0006090	GO:0006006	GO:0046496	GO:0019362	GO:0019318	GO:0046034	GO:0009205	GO:0005996	GO:0009144	GO:0009199	GO:0072524	GO:0006733	GO:0044724	GO:0016051	GO:0009141	GO:0009126	GO:0009167	GO:0009161	GO:0016052	GO:0009123	GO:0046128	GO:0042278	GO:0009150	GO:0009119	GO:0006163	GO:0009259	GO:0009116	GO:0034248	GO:1901657	GO:0019693	GO:0072521	GO:0006732	GO:0045901	GO:1901564	GO:0032787	GO:0006091	GO:0051186	GO:0009117	GO:0006753
complex580
complex581	GO:0016075	GO:0043634	GO:0071029	GO:0071046	GO:0090503	GO:0034661	GO:0043633	GO:0031125	GO:0071051	GO:0071025	GO:0071027	GO:0071035	GO:0071042	GO:0071047	GO:0043628	GO:0016078	GO:0071038	GO:0071028	GO:0034427	GO:0070478	GO:0031126	GO:0043928	GO:0000291	GO:0070481	GO:0070651	GO:0000956	GO:0000184	GO:0006402	GO:0034475	GO:0043144	GO:0031123	GO:0000469	GO:0006401	GO:0000460	GO:0000466	GO:0034472	GO:0016074	GO:0034655	GO:0016180	GO:0090501	GO:0019439	GO:0044270	GO:0046700	GO:1901361	GO:0016073	GO:0090305	GO:0000288	GO:0016071	GO:0071034
complex582	GO:0045944	GO:0006355	GO:1903506	GO:2001141	GO:0051252	GO:0045893	GO:1902680	GO:1903508	GO:0051254	GO:0019219	GO:0045935	GO:0006351	GO:0097659	GO:0032774	GO:0010628	GO:0010557	GO:0010468	GO:0009891	GO:0031328	GO:2000112	GO:0010556	GO:0051173	GO:0000122	GO:0031326	GO:0009889	GO:0051171	GO:0034654	GO:0010604	GO:0019438	GO:0031325	GO:0018130	GO:1901362	GO:0009893	GO:0060255	GO:0080090	GO:0031323	GO:0019222	GO:0048522	GO:0048518	GO:0045892	GO:1902679	GO:1903507	GO:0051253	GO:0010629	GO:0045934	GO:0010558	GO:2000113	GO:0016070	GO:0050794
complex583	GO:0006412	GO:0043043	GO:0006518	GO:0043604	GO:0043603
complex584
complex585
complex586	GO:0032786	GO:0032784	GO:0006368	GO:0006354	GO:0000288	GO:0000289	GO:0045944	GO:0045893	GO:1902680	GO:1903508	GO:0051254	GO:0000956	GO:0045935	GO:0006402	GO:0010628	GO:0010557	GO:0009891	GO:0031328	GO:0051173	GO:0006401	GO:0006357	GO:0017148	GO:0034249	GO:0010604	GO:0034655	GO:0031325	GO:0019439	GO:0006366	GO:0009893	GO:0044270	GO:0046700	GO:1901361	GO:0048522	GO:0006355	GO:1903506	GO:2001141	GO:0051252	GO:0048518	GO:0019219	GO:0006351	GO:0097659	GO:0032774	GO:0010468	GO:2000112	GO:0010556	GO:0016071	GO:0031326	GO:0009889	GO:0051171
complex587	GO:0000375	GO:0008380	GO:0006397	GO:0016071	GO:0006396	GO:0000245	GO:0016070	GO:0090304	GO:0006376	GO:0006139	GO:0006725	GO:0046483	GO:0010467	GO:1901360	GO:0022618	GO:0071826	GO:0034641	GO:0006807	GO:0044260	GO:0043170	GO:0000395	GO:0045292	GO:0000387	GO:0034622	GO:0022613	GO:0044238	GO:0065003	GO:0044237	GO:0071704	GO:0008152	GO:0022607	GO:0043933
complex588
complex589	GO:0006412	GO:0043043	GO:0006518	GO:0043604	GO:0043603	GO:0044711	GO:1901566	GO:1902589	GO:1901564	GO:0006996	GO:0044267	GO:0044271	GO:0019538	GO:0034645	GO:0009059	GO:0044710	GO:0010467	GO:0016043	GO:0044249	GO:1901576	GO:0009058	GO:0071840	GO:0034641	GO:0006807	GO:0044260	GO:0043170	GO:0044763	GO:0044238	GO:0044237	GO:0044699	GO:0071704	GO:0008152	GO:0000028	GO:0070124	GO:0009987
complex590
complex591	GO:0009108	GO:0046500	GO:0051188	GO:0006790	GO:0006732	GO:0051186	GO:0006555	GO:0042398	GO:0000096	GO:0042451	GO:0046129	GO:0042455	GO:0009066	GO:0009163	GO:1901659	GO:0006575	GO:0072522	GO:0046128	GO:0042278	GO:0009119	GO:0009116
complex592	GO:0006417	GO:0034248	GO:0010608	GO:1901566	GO:0006412	GO:0043043	GO:0006518	GO:0043604	GO:0032268	GO:0043603	GO:0051246	GO:1901564	GO:0001731	GO:0044271	GO:0031326	GO:0009889	GO:0051171	GO:0080090	GO:0031323	GO:0044249	GO:1901576	GO:0019222	GO:0009058	GO:0010468	GO:2000112	GO:0010556	GO:0044267	GO:0019538	GO:0034645	GO:0009059	GO:0034641	GO:0060255	GO:0050794	GO:1903832	GO:0006807	GO:0010467	GO:0022618	GO:0071826	GO:0050789	GO:0034198	GO:0065007
complex593
complex594	GO:0000910	GO:0031106	GO:0032185	GO:0051301	GO:0007163	GO:0030011	GO:0000921	GO:1903047	GO:0000278	GO:0097271	GO:0022402	GO:0007049	GO:0007010	GO:0070925	GO:1902410	GO:0032506	GO:0043623	GO:0000917	GO:0090529	GO:0006461	GO:0070271	GO:0045860	GO:0033674
complex595	GO:0030036	GO:0030029
complex596
complex597
complex598	GO:0031109	GO:0051258	GO:0000226	GO:0007017	GO:0007059	GO:0043623	GO:0007010	GO:0006461	GO:0070271	GO:0034622	GO:0071822	GO:0065003	GO:0022607	GO:0043933	GO:1902589	GO:0044085
complex599
complex600
complex601
complex602
complex603
complex604	GO:0040008	GO:0016049	GO:0040007	GO:0035556
complex605	GO:0000375	GO:0008380	GO:0006397	GO:0016071	GO:0006396	GO:0000393	GO:0016070
complex606	GO:0012501
complex607
complex608	GO:0043413	GO:0070085	GO:0009100	GO:0009101	GO:0018196	GO:0018279	GO:1901137	GO:0044723	GO:0005975	GO:1901135	GO:0006464	GO:0036211	GO:0043412
complex609
complex610	GO:0006400	GO:0009451	GO:0008033	GO:0006399	GO:0034470	GO:0034660	GO:0006396	GO:0043412	GO:0006357	GO:0016070	GO:0006366	GO:0090304	GO:0006355	GO:1903506	GO:2001141	GO:0051252	GO:0019219	GO:0006139	GO:0006351	GO:0097659	GO:0032774	GO:0032447	GO:0006725	GO:0010468	GO:0046483	GO:2000112	GO:0010556	GO:0010467	GO:1901360	GO:0031326	GO:0009889	GO:0051171	GO:0034654	GO:0019438	GO:0018130	GO:1901362	GO:0060255	GO:0080090	GO:0031323	GO:0019222	GO:0034641	GO:0006807	GO:0044260
complex611
complex612
complex613	GO:0042273
complex614
complex615
complex616
complex617
complex618	GO:0000726	GO:0006281	GO:0006974	GO:0000724	GO:0000725
complex619
complex620
complex621
complex622	GO:0006356	GO:0006383
complex623
complex624
complex625	GO:0046785	GO:0031109	GO:0007052	GO:0007051	GO:0051258	GO:0000226	GO:0007017	GO:0043623	GO:0007010	GO:0007098	GO:0051297	GO:0051298	GO:0051415	GO:0051418	GO:1903047	GO:0006461	GO:0000278	GO:0070271	GO:0031122	GO:0034622	GO:0071822	GO:0065003	GO:0030472	GO:0022402	GO:0090307	GO:1902850	GO:0007049	GO:0000022	GO:0051225	GO:0051231	GO:0022607	GO:0007067	GO:0043933	GO:0031023	GO:1902589	GO:0044085
complex626
complex627
complex628
complex629	GO:0035384	GO:0071616	GO:0006084	GO:0006637	GO:0035383	GO:0006090	GO:0044272	GO:0009108	GO:0051188	GO:0006790	GO:0006732	GO:0032787	GO:0051186	GO:0019752	GO:0043436	GO:0006082	GO:0006793	GO:0044281
complex630	GO:0046394
complex631
complex632
complex633
complex634	GO:0051452	GO:0030641	GO:0051453	GO:0006885	GO:0030004	GO:0055067	GO:0043254	GO:0030003	GO:0098771	GO:0055080	GO:0044087	GO:0006873	GO:0050801	GO:0055082	GO:0048878	GO:0019725	GO:0042592	GO:0006461	GO:0070271	GO:0051128	GO:0065008	GO:0071822	GO:0065003	GO:0022607
complex635
complex636
complex637
complex638
complex639
complex640	GO:0031163	GO:0022607
complex641
complex642	GO:0072659	GO:1990778	GO:0007009	GO:0044802	GO:0061024	GO:0010256
complex643
complex644	GO:0000070	GO:0000819	GO:0006259	GO:0007067	GO:0098813	GO:0000018	GO:0006310	GO:0007059	GO:0007064	GO:0007062	GO:0000280
complex645	GO:0051603	GO:0043632	GO:0044257	GO:0030163	GO:0006508	GO:0044265	GO:0009057	GO:0044248	GO:1901575	GO:0043248	GO:0009056
complex646
complex647	GO:0031146	GO:0016567	GO:0032446	GO:0070647	GO:0000082	GO:0044843	GO:0006511	GO:0019941	GO:0051603	GO:0043632	GO:0044257	GO:0030163	GO:1903047	GO:0000278	GO:0000086	GO:0044839	GO:0006508	GO:0044772	GO:0044770	GO:0044265	GO:0009057	GO:0043161	GO:0010498	GO:0045116	GO:0022402	GO:0044248	GO:0007049	GO:1901575	GO:0006464	GO:0036211	GO:0009056	GO:0007346	GO:0043412	GO:0010564	GO:0051726
complex648
complex649	GO:0006475	GO:0018393	GO:0018394	GO:0006473	GO:0043543	GO:0018205	GO:0016569	GO:0016570	GO:0018193	GO:0016568	GO:0006325	GO:0051276	GO:0006464	GO:0036211	GO:0043412	GO:0043933	GO:1902589	GO:0006366	GO:0006351	GO:0097659	GO:0032774	GO:0006996	GO:0044267	GO:0019538	GO:0034654	GO:0019438	GO:0018130	GO:0044710	GO:1901362	GO:0016070	GO:0016043	GO:0051123	GO:0070897	GO:0006367	GO:0090304	GO:0006352	GO:0071840
complex650	GO:0070590	GO:0070591	GO:0071940	GO:0070726	GO:1903046	GO:0051321
complex651
complex652	GO:2000582	GO:2000574	GO:0032781	GO:0043462	GO:0040001	GO:0051293	GO:0051653	GO:0010970	GO:0030473	GO:0072384	GO:0007018	GO:0007097	GO:0030705	GO:0040023	GO:0051647	GO:0006928	GO:0007010	GO:0051345	GO:1903047	GO:0000278	GO:0051336	GO:0043085
complex653
complex654	GO:0043039	GO:0006399	GO:0006520	GO:0019752	GO:0043436	GO:0006082	GO:0034660	GO:0006412	GO:0043043	GO:0044281
complex655	GO:0016573	GO:0006475	GO:0018393	GO:0018394	GO:0006367	GO:0006473	GO:0006352	GO:0043543	GO:0065004	GO:0018205	GO:0016569	GO:0016570	GO:0071824	GO:0018193	GO:0016568	GO:0006325	GO:0034622	GO:0006366	GO:0051276	GO:0065003
complex656
complex657
complex658	GO:0040029	GO:0016458	GO:0000183	GO:0045892	GO:1902679	GO:1903507	GO:0051253	GO:0001302	GO:0010629	GO:0045934	GO:0010558	GO:2000113	GO:0006325	GO:0009890	GO:0031327	GO:0051172
complex659
complex660	GO:0045991	GO:0000429	GO:0045990	GO:0043457	GO:1901522	GO:0031670	GO:0007584	GO:0043467	GO:0031669	GO:0031668	GO:0071496	GO:0031667	GO:0009991	GO:0009605	GO:0045944	GO:0045333	GO:0045893	GO:1902680	GO:1903508	GO:0051254	GO:0045935	GO:0010628	GO:0010557	GO:0070887	GO:0009891	GO:0031328	GO:0051173	GO:0015980	GO:0007154	GO:0006357	GO:0010604	GO:0006091	GO:0031325	GO:0055114	GO:0042221	GO:0051716	GO:0006366	GO:0009893	GO:0050896	GO:0048522
complex661	GO:0006900	GO:0051668	GO:0045324	GO:0016050	GO:0016197	GO:0007034	GO:0043162	GO:0044802	GO:0061024	GO:0032511	GO:0032509	GO:0016192	GO:1902580	GO:0016482
complex662
complex663
complex664	GO:0030490	GO:0042274
complex665
complex666	GO:0071073	GO:1903727	GO:0051666	GO:0071071	GO:0046889	GO:0045834	GO:1903725	GO:0046890	GO:0006661	GO:0000282	GO:1902408	GO:0019216	GO:0007105	GO:1902410	GO:0010562	GO:0045937	GO:0036267	GO:0000281	GO:0046488	GO:0032506
complex667	GO:0043407	GO:0043409	GO:0047484	GO:0071901	GO:0043405	GO:0006469	GO:0033673	GO:0001933	GO:0007231	GO:0043408	GO:0042326	GO:0000079	GO:1904029	GO:0051348	GO:0000165	GO:1902532	GO:0023014	GO:0009968	GO:0023057	GO:0031400	GO:0010648	GO:0010563	GO:0045936	GO:0043086	GO:0071900	GO:0048585	GO:0006470	GO:0044092	GO:0071470	GO:0045859
complex668
complex669
complex670
complex671
complex672	GO:0051038	GO:0009262	GO:0009263	GO:0051037	GO:0061186	GO:0090054	GO:0031939	GO:0031936	GO:0031938	GO:0045815	GO:0060969	GO:1903309	GO:0034654	GO:0031935	GO:0060968	GO:0019438	GO:0018130	GO:1901362	GO:0030466
complex673	GO:0046390	GO:0019693	GO:0031505	GO:0045229	GO:0071555	GO:0071852	GO:0090407	GO:1901137	GO:0071554	GO:1901135	GO:0019637	GO:0006796	GO:0006793
complex674	GO:0031326	GO:0009889	GO:0060255	GO:0080090	GO:0031323	GO:0019222
complex675
complex676	GO:0030437	GO:0048468	GO:0034293	GO:0043935	GO:0030435	GO:0043934	GO:0048646	GO:0022413
complex677
complex678	GO:0070478	GO:0043928	GO:0000291	GO:0000184	GO:0000288	GO:0000956	GO:0006402	GO:0006401	GO:0034655	GO:0019439	GO:0044270	GO:0046700	GO:0006310	GO:1901361	GO:0016071
complex679
complex680
complex681
complex682
complex683	GO:0043038	GO:0043039
complex684
complex685	GO:0000288	GO:0000956	GO:0006402	GO:0000290	GO:0006401	GO:0090305	GO:0034655	GO:0019439	GO:0044270	GO:0046700	GO:1901361	GO:0016071	GO:0044265	GO:0009057	GO:0044248
complex686	GO:0006261	GO:0006260	GO:0006271	GO:0022616	GO:0006281	GO:0000819	GO:0006974	GO:0098813	GO:0006298	GO:0007059	GO:0006259	GO:0007049	GO:0033554	GO:0006950	GO:0051276	GO:0051716	GO:0022402	GO:0050896	GO:0090304	GO:0034645	GO:0009059	GO:1902589	GO:0006139	GO:0006725	GO:0044710	GO:0046483	GO:1901360	GO:0007064
complex687	GO:0031112	GO:0031116	GO:0031113	GO:0031110	GO:0051984	GO:1903829	GO:0032273	GO:0008608	GO:0032886	GO:0046785	GO:0070507	GO:0032271	GO:0031109	GO:0051495	GO:1903827	GO:0031334	GO:0090068	GO:0044089	GO:0045787	GO:0051258	GO:0060341	GO:0051983	GO:0032880	GO:0051493	GO:0043254	GO:0010638	GO:0000226	GO:0007017	GO:0044087	GO:0051130	GO:0032879	GO:0098813	GO:0010564	GO:0007059	GO:0051726	GO:0043623	GO:0007010	GO:0033043	GO:0006461	GO:0070271	GO:0051128	GO:0034622	GO:0071822	GO:0034613	GO:0070727	GO:0048522	GO:0008104	GO:0065003	GO:0048518
complex688	GO:0000491	GO:0042273
complex689	GO:0055080	GO:0050801	GO:0048878	GO:0019725
complex690
complex691
complex692
complex693	GO:0045143	GO:0006259	GO:0070192
complex694
complex695
complex696	GO:0042773	GO:0042775	GO:0006119	GO:0022900	GO:0009060	GO:0046034	GO:0009205	GO:0009144	GO:0009199	GO:0045333	GO:0009141	GO:0009126	GO:0009167	GO:0009161	GO:0009123	GO:0046128	GO:0042278	GO:0009150	GO:0009119	GO:0006163	GO:0009259	GO:0009116	GO:1901657	GO:0019693	GO:0072521	GO:0015980	GO:0006091	GO:0055114	GO:0009117	GO:0006753	GO:0055086	GO:0016310
complex697
complex698
complex699
complex700
complex701
complex702
complex703	GO:0070590	GO:0070591	GO:0071940	GO:0070726	GO:0010927	GO:0009272	GO:0032989	GO:0030437	GO:0048468	GO:0042546	GO:0034293	GO:0043935	GO:0030435	GO:0043934
complex704
complex705	GO:0006281	GO:0006974	GO:0043570	GO:0071897	GO:0033554	GO:0006950	GO:0035753	GO:0000710	GO:0006284	GO:0051716	GO:0006273	GO:0019985	GO:0051052	GO:0090304	GO:0006298	GO:0050896	GO:0006261	GO:0032844	GO:0006139	GO:0006301
complex706
complex707	GO:0009069	GO:1901607	GO:0008652
complex708	GO:0006801	GO:0019430	GO:0071450	GO:0071451	GO:0098869	GO:0098754	GO:1990748	GO:0009636	GO:0072593	GO:0034614	GO:0000302	GO:1901701	GO:0010035	GO:1901700	GO:0034599	GO:0006979
complex709	GO:0033567	GO:0006273	GO:0006271	GO:0022616	GO:0006261	GO:0006401	GO:0034655	GO:0006260	GO:0019439	GO:0044270	GO:0046700	GO:1901361
complex710	GO:0009373	GO:0046019	GO:0001403	GO:2000218	GO:0036267	GO:0007124	GO:0030308	GO:2000221	GO:0016049	GO:0070785	GO:0071444	GO:0019236	GO:0070783	GO:1900429	GO:0045926	GO:0060258	GO:0044182	GO:0030447	GO:2000217	GO:2000220	GO:0000122	GO:0040007	GO:0071310	GO:0001558	GO:0070784	GO:1900428	GO:0010570	GO:0010033
complex711	GO:0000430	GO:0000437	GO:0045013	GO:0046015	GO:0043328	GO:0043162	GO:0000429	GO:0045990	GO:0032511	GO:0032509	GO:0031670	GO:0007584	GO:0045324
complex712
complex713	GO:0090305	GO:0007126	GO:1903046	GO:0051321	GO:0000280	GO:0048285	GO:0044702	GO:0022414	GO:0000003	GO:0022402	GO:0007131	GO:0035825	GO:0007049	GO:1902589	GO:0006310	GO:0006996	GO:0090304	GO:0006139	GO:0006725	GO:0044710
complex714
complex715	GO:0030029	GO:0007121	GO:0007010	GO:0000282	GO:1902408	GO:0007105	GO:1902410	GO:0007114	GO:0019954	GO:0000281	GO:0032506	GO:0061640	GO:0071822	GO:0030010	GO:0000910	GO:0006897	GO:0007163
complex716	GO:0031106	GO:0032185
complex717
complex718
complex719
complex720	GO:0006289
complex721
complex722
complex723
complex724
complex725	GO:0007163
complex726	GO:0001510	GO:0008033	GO:0043414	GO:0032259	GO:0009451
complex727
complex728
complex729
complex730
complex731	GO:1905039
complex732
complex733	GO:0030433	GO:0036503	GO:0034976
complex734	GO:0043112	GO:0016558	GO:0006625	GO:0043574	GO:0072662	GO:0072663	GO:0023052	GO:0055085	GO:0044743	GO:0007031	GO:0065002	GO:0071806
complex735
complex736	GO:0051128	GO:0007033	GO:0044087
complex737	GO:0016571	GO:0018022	GO:0006479	GO:0008213	GO:0000723	GO:0060249	GO:0032200	GO:0006348	GO:1903341	GO:0018205	GO:0016569	GO:0016570	GO:0043414	GO:0032259	GO:0006342	GO:0045814	GO:0040029	GO:0016458	GO:0018193	GO:0060631	GO:0042138	GO:0016568	GO:0045892	GO:1902679	GO:1903507	GO:0051253	GO:0042592	GO:0010629	GO:0045934	GO:0010558	GO:2000113	GO:0006325	GO:0009890	GO:0031327	GO:0051172	GO:0040020	GO:0051445	GO:0010605	GO:0031324	GO:0006259	GO:0009892	GO:0065008	GO:2000241
complex738
complex739	GO:0006626	GO:0070585	GO:0072655	GO:0044743	GO:0006839	GO:0065002	GO:0071806	GO:0017038	GO:0007005	GO:0006605	GO:0072594	GO:0055085	GO:0006886	GO:0033365	GO:0015031	GO:0045184	GO:1902580	GO:0034613	GO:0070727	GO:0008104	GO:0016482	GO:1902582	GO:0071702	GO:0046907	GO:0033036	GO:0051649	GO:0051641	GO:0006996	GO:0044765	GO:1902578	GO:0006810	GO:0051234	GO:0051179	GO:0016043	GO:0042026
complex740	GO:0071555	GO:0071852	GO:0071554	GO:0044712
complex741
complex742	GO:0006476	GO:0016575	GO:0035601	GO:0098732	GO:0001300	GO:0007569	GO:0007568	GO:0016569	GO:0016570	GO:0000122	GO:0016458	GO:0016568	GO:0048869	GO:0045892	GO:1902679	GO:1903507	GO:0051253	GO:0044767	GO:0032502	GO:0010629	GO:0045934	GO:0010558	GO:2000113	GO:0006325	GO:0009890	GO:0031327	GO:0051172	GO:0010605	GO:0006357	GO:0031324	GO:0009892	GO:0006366	GO:0048523	GO:0051276	GO:0048519
complex743	GO:0030100	GO:0032386	GO:0051050	GO:2000395	GO:2000397	GO:0060627	GO:0060341	GO:0032880	GO:0051222	GO:1904951	GO:0051049	GO:0006897	GO:0051130	GO:0032879	GO:0051223	GO:0070201	GO:0016192	GO:0051128	GO:0015031	GO:0045184	GO:0048522	GO:0008104	GO:0048518	GO:0071702	GO:0046907	GO:0033036
complex744	GO:0006473	GO:0043543	GO:0006464	GO:0036211	GO:0043412
complex745
complex746
complex747
complex748
complex749
complex750
complex751	GO:0018393	GO:0018394	GO:0006473	GO:0043543
complex752
complex753
complex754	GO:0006997	GO:0034504
complex755	GO:0007070	GO:0046021	GO:0007068	GO:0045896	GO:2000105	GO:0045740	GO:0051052	GO:0030174	GO:0051054
complex756
complex757	GO:0006553	GO:0009085	GO:0009067	GO:0009066	GO:1901607	GO:0008652	GO:1901605	GO:0016053	GO:0046394
complex758	GO:1903088	GO:0051180	GO:0045117	GO:0015851	GO:0043328	GO:0072348	GO:1901264	GO:0042886	GO:0043162
complex759
complex760	GO:0000082	GO:0044843	GO:0061408	GO:0044772	GO:0044770	GO:0036003	GO:0045944	GO:0034605	GO:0045893	GO:1902680	GO:1903508	GO:0043618	GO:0043620	GO:0051254	GO:1903047	GO:0000278	GO:0045935	GO:0010628	GO:0010557	GO:0009891	GO:0031328
complex761
complex762
complex763
complex764	GO:0043666	GO:0010921	GO:0006470	GO:0035304	GO:0035303	GO:0005977	GO:0006112	GO:0006073	GO:0044042	GO:0044262	GO:0051336	GO:0044264	GO:0005976
complex765
complex766
complex767
complex768	GO:0016569	GO:0016570	GO:0016567
complex769	GO:0016051
complex770	GO:0060303	GO:0006913	GO:0051169	GO:0071705	GO:0016973	GO:0034243	GO:0032784	GO:0006406	GO:0051028	GO:0071427	GO:0034728	GO:0006368	GO:0051276	GO:0006405
complex771
complex772
complex773
complex774	GO:0006367	GO:0006352	GO:0065004
complex775	GO:0007007	GO:0007006	GO:1990542	GO:0006626	GO:0070585	GO:0072655	GO:0044743	GO:0006839
complex776
complex777	GO:0006900	GO:0051668	GO:0016050	GO:0006888	GO:0048193	GO:0048207	GO:0048208	GO:0006901	GO:0048199	GO:0044802	GO:0061024	GO:0016192	GO:0006903	GO:0051648	GO:0051650	GO:1902580	GO:0016482	GO:1902582	GO:0046907	GO:0003400	GO:0090113	GO:0051649	GO:0048209	GO:0060628	GO:0051641	GO:1902589	GO:0044765	GO:0016236	GO:1902578	GO:0006810	GO:0051656	GO:0006461	GO:0051234	GO:0070271	GO:1903649	GO:0051179	GO:0051640	GO:0006914	GO:0032386	GO:0006996
complex778
complex779
complex780
complex781
complex782
complex783	GO:0043687	GO:0006501	GO:0044805	GO:0006914	GO:0000422	GO:0061726
complex784
complex785
complex786
complex787
complex788
complex789
complex790
complex791
complex792	GO:0010506	GO:0031929	GO:0007096	GO:0048523	GO:0048519
complex793
complex794	GO:0071042	GO:0071047	GO:0071051	GO:0016078	GO:0071038	GO:0071035	GO:0034472	GO:0043634	GO:0071029	GO:0071046	GO:0016180	GO:0043633	GO:0043631	GO:0031126	GO:0071025	GO:0071027	GO:0016073	GO:0016075	GO:0034661	GO:0071044	GO:0071050	GO:0043628	GO:0043144	GO:0008334	GO:0016076	GO:0016077	GO:0071036	GO:0071037	GO:0016074	GO:0071031	GO:0031123	GO:0071039	GO:0000956	GO:0071034	GO:0071043	GO:0006402	GO:0006401	GO:0034655	GO:0019439	GO:0071028	GO:0044270	GO:0046700	GO:0006399	GO:1901361
complex795
complex796	GO:0000724	GO:0000725	GO:0006302	GO:0006261	GO:0006260	GO:0006310	GO:0006281	GO:0006974	GO:0006259	GO:0006270	GO:0033554	GO:0006950
complex797	GO:0051988	GO:0031112	GO:0031116	GO:0031113	GO:0031110	GO:0051984	GO:1903829	GO:0032273	GO:0008608	GO:0032886	GO:0046785	GO:0070507	GO:0032271	GO:0031109	GO:0051495	GO:1903827	GO:0031334	GO:0090068	GO:0044089	GO:0045787	GO:0051258	GO:0060341	GO:0051983	GO:0032880	GO:0051493	GO:0043254	GO:0010638	GO:0000226
complex798	GO:0045185
complex799	GO:0007131	GO:0035825	GO:0030491	GO:0000724	GO:0006265	GO:0000725	GO:0000723	GO:0060249	GO:0032200	GO:0006268	GO:0007127	GO:0006302	GO:0032508	GO:0032392	GO:0007004	GO:0010833	GO:0006278	GO:0007126	GO:0006310	GO:0006281	GO:0006289	GO:1903046	GO:0051321	GO:0000280	GO:0048285	GO:0042592	GO:0006974	GO:0044702	GO:0071103	GO:0022414	GO:0006259	GO:0065008	GO:0000003	GO:0016567	GO:0006261	GO:0032446	GO:0051276	GO:0006260	GO:0022402	GO:0070647	GO:0007049	GO:0033554	GO:0006950	GO:0051716	GO:1902589	GO:0050896
complex800	GO:0032951	GO:0045719	GO:0070874	GO:0006078	GO:0006077	GO:0005979	GO:0070873	GO:0010962	GO:0032885	GO:0032881	GO:0051274	GO:0010677	GO:0045912	GO:0005978	GO:0051273	GO:0043467	GO:0044262	GO:0010906	GO:0043255	GO:0009250	GO:0005977	GO:0006112	GO:0010675	GO:0006109	GO:0033692	GO:0000271
complex801
complex802
complex803
complex804
complex805	GO:0044764
complex806	GO:0000726	GO:0015748
complex807
complex808
complex809
complex810
complex811
complex812
complex813
complex814
complex815
complex816
complex817
complex818
complex819
complex820
complex821
complex822
complex823
complex824
complex825	GO:0040020	GO:0051445
complex826
complex827	GO:0007004	GO:0010833	GO:0032844	GO:0006278	GO:0051053	GO:0000723	GO:0060249	GO:0032200	GO:0032205	GO:0051052	GO:0032845	GO:0032210	GO:1904356	GO:0033044	GO:0006260	GO:0008156	GO:0042592	GO:0033043	GO:0045934	GO:0051172	GO:0051128	GO:0006275	GO:0010605	GO:0031324	GO:0006259	GO:0009892	GO:0065008	GO:2001251	GO:0048523	GO:0051276	GO:0048519
complex828	GO:0072384	GO:0007018	GO:0007097	GO:0030705	GO:0040023	GO:0051647	GO:0006928	GO:0000070	GO:0051656	GO:0007017	GO:0000819	GO:0051640	GO:0007067	GO:0098813	GO:0045143	GO:0007059
complex829
complex830
complex831
complex832	GO:0034599
complex833
complex834
complex835
complex836
complex837
complex838	GO:0046364	GO:0006006	GO:0019318	GO:0005996
complex839
complex840
complex841	GO:0001196	GO:0001198	GO:0045894	GO:0000820	GO:0007530	GO:0007531	GO:0045165	GO:0006521	GO:0006525	GO:0033238	GO:1900079	GO:1900081	GO:0006355	GO:1903506	GO:2001141	GO:0010565	GO:0051252	GO:0033241	GO:0019219	GO:0006527	GO:0006351	GO:0097659	GO:0032774	GO:0010468	GO:2000112	GO:0003006	GO:0010556	GO:0009064	GO:0031326	GO:0009889	GO:0030154	GO:0051171	GO:0034654	GO:0006357	GO:0042180	GO:0044106	GO:0009308	GO:2000282	GO:0019438	GO:0018130	GO:0006366	GO:1901362	GO:0060255	GO:0080090	GO:0031323	GO:0009310	GO:0019222	GO:0048869	GO:0045892
complex842	GO:0019219	GO:0045935	GO:0051173	GO:0000409	GO:0000411	GO:0051171	GO:0006355	GO:1903506	GO:2001141	GO:0051252	GO:0006357	GO:0010604	GO:0045893	GO:1902680	GO:1903508	GO:0031325	GO:0051254	GO:0006351	GO:0097659	GO:0032774	GO:0006366	GO:0009893	GO:0060255	GO:0010468	GO:0080090	GO:0010628	GO:0010557	GO:2000112	GO:0010556	GO:0031323	GO:0009891	GO:0031328	GO:0031326	GO:0009889	GO:0048522	GO:0019222	GO:0034654	GO:0048518	GO:0019318	GO:0019438	GO:0045991	GO:0018130	GO:0005996	GO:0000431	GO:0000435	GO:1901362	GO:0045990	GO:0016070	GO:0050794
complex843
complex844
complex845
complex846
complex847
complex848
complex849
complex850
complex851
complex852	GO:0035383	GO:0006099	GO:0006101	GO:0072350	GO:0009060	GO:0045333	GO:0006790	GO:0015980	GO:0006732	GO:0006091	GO:0051186	GO:0055114
complex853	GO:0034628	GO:0006531	GO:0034627	GO:1901605	GO:0009435	GO:0019359	GO:0019363	GO:0006520	GO:0072525	GO:0019674	GO:0009066	GO:0019752	GO:0006766	GO:0006767	GO:0043436	GO:0006082	GO:0046496	GO:0009108	GO:0019362	GO:0009165	GO:0072524	GO:1901293	GO:0006733	GO:0051188
complex854
complex855
complex856	GO:0000288	GO:0000956	GO:0006402	GO:0006401
complex857
complex858
complex859	GO:0065009	GO:0005978	GO:0000079	GO:1904029	GO:0009250	GO:0005977	GO:0060255	GO:0080090	GO:0006112	GO:0031323	GO:0031399	GO:0019222	GO:0071900	GO:0033692	GO:0000271	GO:0050790	GO:0006073	GO:0044042	GO:0034637	GO:0045859	GO:0005979	GO:0043549	GO:0044264	GO:0070873	GO:0005976	GO:0019318	GO:0010962	GO:0032885	GO:0051726	GO:0050794	GO:0001932	GO:0005996	GO:0051338	GO:0050789	GO:0031647	GO:0016051	GO:0032881	GO:0042325	GO:0044723	GO:0005975	GO:0006796	GO:0032268	GO:0016241	GO:0051246	GO:0006793	GO:0065007
complex860	GO:0045814	GO:0040029	GO:0016458	GO:0045892	GO:1902679	GO:1903507	GO:0051253	GO:0034502	GO:0010629	GO:0045934	GO:0010558	GO:2000113	GO:0006325	GO:0009890	GO:0031327	GO:0051172	GO:0030466	GO:0010605	GO:0031324	GO:0009892	GO:0000723	GO:0060249	GO:0032200	GO:0048523	GO:0051276	GO:0048519
complex861
complex862	GO:0034727	GO:0044804	GO:0010324	GO:0016237	GO:1902534	GO:1903008	GO:0044805	GO:0022411	GO:0006914	GO:0044802	GO:0061024	GO:0016236	GO:0044712	GO:0007005	GO:0030242	GO:0009056	GO:0007031
complex863
complex864
complex865	GO:0046351	GO:0005991	GO:0005984	GO:0009311	GO:0034637	GO:0016051	GO:0044262	GO:0044723	GO:0005975	GO:0044711	GO:0034605	GO:0009408	GO:0009266
complex866
complex867
complex868
complex869
complex870	GO:0006030	GO:1901071	GO:0010383	GO:0006040	GO:0006893	GO:0044036	GO:0034221	GO:0006038	GO:0005976	GO:0006892	GO:0006023	GO:0006031	GO:1901073	GO:0009272	GO:0046349	GO:0051278	GO:0071966	GO:0070592	GO:0042546	GO:0044038	GO:0070589	GO:0033692	GO:0000271	GO:0071852	GO:0048193	GO:0034637	GO:0071554	GO:0044264	GO:0005975	GO:0016051	GO:1901135	GO:0016192	GO:0044262	GO:0016482	GO:1901137	GO:1902582	GO:0046907	GO:0044723	GO:0051649	GO:0051641	GO:0044765	GO:1902578	GO:0006810	GO:0044085	GO:0051234	GO:1901564	GO:0051179	GO:0000282	GO:1902408
complex871	GO:0043412
complex872
complex873
complex874	GO:1901657	GO:1901361
complex875
complex876
complex877
complex878
complex879
complex880
complex881	GO:0032952	GO:0032953	GO:0034407	GO:0034410	GO:0034411	GO:0090334	GO:0032995	GO:0070528	GO:0090036	GO:0032950	GO:0032951	GO:0006075	GO:0035024	GO:1902531	GO:0007264	GO:0034406	GO:0035023	GO:0006074	GO:0010962	GO:0032885	GO:0009966	GO:0023051	GO:0046580	GO:0060237	GO:0010646	GO:0032881	GO:0051058	GO:0051274	GO:0007266	GO:1903338	GO:0046578	GO:0051273	GO:0051278	GO:0071966	GO:0043547	GO:0070592	GO:0048583	GO:0051056	GO:0010383	GO:0035556	GO:0043087	GO:0043255	GO:0009250	GO:1902532	GO:0009968	GO:0023057	GO:0010648	GO:0051345	GO:0010675
complex882	GO:0006207	GO:0046131	GO:0006213	GO:0019856	GO:0006206	GO:0046112	GO:0009112	GO:0072528	GO:0072527	GO:0042455	GO:0009163	GO:1901659	GO:0009119	GO:0009116	GO:1901657
complex883	GO:0019363	GO:0006739	GO:0072525	GO:0046916	GO:0046496	GO:0055076	GO:0009108	GO:0019362	GO:0009165
complex884
complex885	GO:0045860	GO:0033674	GO:0000165	GO:0051347	GO:0023014	GO:0001934	GO:0042327	GO:0071470	GO:0010562	GO:0045937	GO:0045859	GO:0000160	GO:0007234	GO:0043549	GO:0031401	GO:0071214	GO:0001932	GO:0043085	GO:0051338	GO:0000161	GO:0006970	GO:0044093	GO:0042325	GO:2000249	GO:2000251	GO:0032270	GO:0030036	GO:0051247	GO:0030029	GO:0071902	GO:0043410	GO:0071474	GO:0031399	GO:0019220	GO:0051174	GO:0047484	GO:0031532	GO:0050790	GO:0065009	GO:0009628	GO:0043405	GO:0035556	GO:0006972	GO:0006468	GO:0046777	GO:0043408	GO:0007010	GO:1902533	GO:0009967
complex886
complex887	GO:0022402	GO:0007049	GO:0007067
complex888
complex889
complex890	GO:0006110	GO:0009118	GO:0030811	GO:1903578	GO:0051193	GO:0051196	GO:0009166	GO:0016233	GO:1901292	GO:1900542	GO:0006140	GO:0043470	GO:0043471	GO:0046434	GO:0006096	GO:0006757	GO:0006165	GO:0043467	GO:0046939	GO:0046031	GO:0045892	GO:1902679	GO:1903507	GO:0009135	GO:0009179	GO:0009185	GO:0051253	GO:0009132	GO:0010629	GO:0045934	GO:0006090	GO:0010558	GO:2000113	GO:0006325	GO:0010675	GO:0009890	GO:0031327	GO:0051172	GO:0006109	GO:0030466	GO:0010605	GO:0044275	GO:0031324
complex891
complex892	GO:0007265	GO:0007264	GO:0016192
complex893
complex894
complex895	GO:0048523	GO:0048519	GO:0006342	GO:0045814	GO:0040029	GO:0016458	GO:0031936	GO:0045815	GO:0060969	GO:1903309	GO:0031935	GO:0060968	GO:0045892	GO:1902679	GO:1903507	GO:0051253	GO:0010629	GO:0045934	GO:0010558	GO:2000113	GO:0006325
complex896
complex897
complex898
complex899	GO:0070542	GO:0071396	GO:0071398	GO:0071400	GO:0031930	GO:0071229	GO:0001101	GO:1901701	GO:0007154	GO:0031325	GO:1901700	GO:0009893
complex900
complex901
complex902	GO:0051347	GO:0002181	GO:0001934	GO:0042327	GO:0010562	GO:0045937	GO:0045859	GO:0043549	GO:0031401	GO:0001932	GO:0043085	GO:0051338	GO:0044093	GO:0042325	GO:0032270	GO:0051247	GO:0031399	GO:0019220	GO:0051174	GO:0050790	GO:0065009	GO:0006468	GO:0006412	GO:0043043	GO:0016310	GO:0006518	GO:0043604
complex903	GO:0010256	GO:0032879	GO:0008104	GO:0033036	GO:0051179	GO:0050789	GO:0006996	GO:0065007	GO:0016043	GO:0071840
complex904	GO:0022904	GO:0042773	GO:0042775	GO:0006119	GO:0022900	GO:0015980	GO:0006091	GO:0055114	GO:0046034	GO:0009205	GO:0009144	GO:0009199	GO:0009141	GO:0009126	GO:0009167	GO:0009161	GO:0009123	GO:0046128	GO:0042278	GO:0009150	GO:0009119	GO:0006163	GO:0009259	GO:0009116	GO:1901657	GO:0019693	GO:0072521	GO:0006627	GO:0034982	GO:0009117	GO:0006753	GO:0009060	GO:0055086	GO:0016310	GO:1901135	GO:0019637	GO:0044281
complex905
complex906	GO:0045047	GO:0072599	GO:0070972	GO:0006612	GO:0065002	GO:0071806	GO:0090150	GO:0072657	GO:0044802	GO:0061024	GO:0006605	GO:0072594	GO:0055085	GO:0006886	GO:0033365	GO:0015031	GO:0045184	GO:1902580	GO:0034613	GO:0070727	GO:0008104	GO:0016482	GO:1902582	GO:0071702	GO:0046907	GO:0033036	GO:0051649
complex907
complex908
complex909
complex910
complex911
complex912	GO:0044763
complex913
complex914	GO:0007117	GO:0007114	GO:0019954
complex915	GO:0006356	GO:0006360	GO:0000462	GO:0030490	GO:0034654	GO:0042274	GO:0019438	GO:0018130	GO:1901362	GO:0034660
complex916
complex917
complex918
complex919
complex920
complex921
complex922
complex923
complex924
complex925
complex926
complex927
complex928
complex929	GO:0000723	GO:0060249	GO:0032200	GO:0006310	GO:0045944	GO:0042592	GO:0045893	GO:1902680	GO:1903508	GO:0051254	GO:0045935	GO:0010628	GO:0010557	GO:0009891	GO:0031328	GO:0051173	GO:0070525	GO:0006357	GO:0010604	GO:0006259	GO:0065008	GO:0031325	GO:0006366	GO:0009893	GO:0051276	GO:0048522	GO:0006355	GO:1903506	GO:2001141	GO:0051252	GO:0048518	GO:0019219	GO:0006351	GO:0097659	GO:0032774	GO:0010468	GO:2000112	GO:0010556	GO:0031326	GO:0009889	GO:0051171	GO:0034654	GO:0019438	GO:0018130	GO:1901362	GO:0060255	GO:0080090	GO:0031323	GO:0019222
complex930
complex931
complex932	GO:0042147	GO:0016197	GO:0006896	GO:0055082	GO:0007034	GO:0048878	GO:0019725	GO:0042592	GO:0006892	GO:0016192	GO:0016239	GO:0065008	GO:0010508	GO:0016482	GO:0016241	GO:0032103	GO:0032106	GO:0032109	GO:0048193	GO:1902582	GO:0010506	GO:0046907	GO:0032101	GO:0032104	GO:0032107	GO:0051649	GO:0031331	GO:0009896	GO:0010647	GO:0051641	GO:0048584	GO:0044765	GO:0080135
complex933
complex934
complex935	GO:0034096	GO:0034091	GO:0045876	GO:0034090	GO:0007063	GO:0034086	GO:0045836	GO:0007062	GO:0051446	GO:0051177	GO:0051785	GO:0034976	GO:0051303	GO:0007135	GO:0045144	GO:2000243	GO:0051984	GO:0051781
complex936	GO:0019682	GO:0051156	GO:0006739	GO:0006081	GO:0046496	GO:0019362	GO:0072524	GO:0006733	GO:0019693	GO:0044281	GO:0006732
complex937	GO:0043634	GO:0071029	GO:0071046	GO:0043633	GO:0006369	GO:0071025	GO:0071027	GO:0016075	GO:0016071	GO:0034661	GO:0006353	GO:0006396	GO:0000956
complex938
complex939	GO:0007015	GO:0030036	GO:0030029
complex940	GO:0072348	GO:0006820	GO:0006865
complex941
complex942
complex943
complex944
complex945
complex946
complex947
complex948
complex949	GO:0051220	GO:0072595	GO:0006888	GO:0032507	GO:0045185	GO:0016192	GO:0051651	GO:0070972	GO:0048193	GO:0051235	GO:0016482	GO:0006810	GO:0051234	GO:1902582	GO:0046907	GO:0051179
complex950
complex951
complex952
complex953
complex954
complex955
complex956
complex957	GO:0072599	GO:0070972	GO:0006612	GO:0090150	GO:0072657	GO:0045048	GO:0044802	GO:0061024	GO:0006605	GO:0072594	GO:0006886	GO:0033365	GO:0015031	GO:0045184	GO:0051205	GO:1902580	GO:0034613	GO:0070727	GO:0008104	GO:0016482	GO:1902582	GO:0071702	GO:0046907	GO:0033036	GO:0007029	GO:0051649	GO:0051641	GO:0044765	GO:1902578	GO:0006810	GO:0051234	GO:0010256
complex958
complex959	GO:0000754	GO:0023058
complex960
complex961
complex962	GO:0007033	GO:0007034
complex963
complex964
complex965
complex966	GO:0006551	GO:0009082	GO:0009081	GO:1901607	GO:0008652	GO:1901605	GO:0016053	GO:0046394
complex967
complex968	GO:0019941	GO:0051603	GO:0043632	GO:0044257	GO:0030163	GO:0006508	GO:0044265	GO:0043161	GO:0010498	GO:0009057	GO:0043248	GO:0044248	GO:1901575	GO:0009056	GO:0080129	GO:0044267	GO:0019538	GO:0043623	GO:0006461	GO:0070271	GO:0034622	GO:0071822	GO:0065003
complex969	GO:0043928	GO:0000291	GO:0070481	GO:0000184	GO:0000288
complex970	GO:0051438	GO:0031396	GO:1903320	GO:0051338	GO:0016567	GO:0031399	GO:0032446	GO:0050790
complex971
complex972
complex973
complex974
complex975	GO:0032259	GO:0030488	GO:0006479	GO:0008213	GO:0006400	GO:0001510	GO:0008033
complex976	GO:0042144	GO:0097576	GO:0051128	GO:0044801	GO:0061025	GO:0007033	GO:0048284
complex977
complex978
complex979
complex980
complex981
complex982
complex983
complex984
complex985	GO:0070646	GO:0034729	GO:0016569	GO:0016570	GO:0070647	GO:0051568	GO:0016568	GO:0034968	GO:0016571	GO:0018022	GO:0006325	GO:0006508	GO:0006479	GO:0008213	GO:0051276
complex986	GO:0071555	GO:0071852	GO:0071554	GO:0019953	GO:0044703
complex987	GO:0044763	GO:0044699
complex988
complex989	GO:0007127	GO:0006281	GO:1903046	GO:0051321	GO:0006974	GO:0044702	GO:0007126	GO:0007131	GO:0035825	GO:0006310	GO:0022414	GO:0006259	GO:0000003	GO:0043570	GO:0000280	GO:0048285	GO:0022402	GO:0007049	GO:0033554	GO:0006950	GO:0000735	GO:0006312	GO:0036297	GO:0035822	GO:0051716	GO:1902589	GO:0050896	GO:0045910	GO:0000018	GO:0006996	GO:0051053	GO:0090304
complex990
complex991
complex992	GO:0016579	GO:0043162	GO:0070646	GO:0032268	GO:0051246	GO:0006508	GO:0061136	GO:1903050	GO:1903362	GO:0042176
complex993
complex994
complex995	GO:0000001	GO:0048311	GO:0051646	GO:0007010	GO:0048308	GO:0051640	GO:1902589	GO:0007015	GO:0007005	GO:1902580
complex996
complex997	GO:0042773	GO:0042775	GO:0006119	GO:0022900	GO:0046034	GO:0009205	GO:0009144	GO:0009199	GO:0045333
complex998	GO:0016192	GO:0016482	GO:1902582	GO:0046907	GO:0051649	GO:0051641	GO:0044765	GO:1902578	GO:0006810	GO:0051234	GO:0051179
complex999	GO:0001101	GO:1901698	GO:0009719	GO:1901700	GO:0010033	GO:0042221	GO:0050896
complex1000
complex1001	GO:0051186	GO:0009108
complex1002
complex1003	GO:0015939	GO:0015940	GO:0009309	GO:0042401	GO:0042398	GO:0097164	GO:0006576	GO:0009110	GO:0042364	GO:0072330	GO:0044283	GO:0006766	GO:0006767	GO:0044106	GO:0009308	GO:0006575	GO:0019752	GO:0009108	GO:0043436	GO:0006082	GO:0051188
complex1004
complex1005	GO:0045333
complex1006
complex1007
complex1008	GO:0032527	GO:0030433	GO:0036503	GO:0034976	GO:0033554	GO:0006950	GO:0030968	GO:0034620	GO:0006303	GO:0051716	GO:0000726	GO:0006986	GO:0043161	GO:0010498	GO:0050896
complex1009	GO:0098781	GO:0006360	GO:0034660	GO:0006351	GO:0097659	GO:0032774	GO:0034654	GO:0019438	GO:0018130	GO:1901362	GO:0016070
complex1010
complex1011
complex1012
complex1013
complex1014
complex1015	GO:0006099	GO:0006101	GO:0072350	GO:0006890	GO:0007029	GO:0009060	GO:0045333	GO:0010256
complex1016	GO:0006974	GO:0006259	GO:0000707	GO:0007131	GO:0035825	GO:0000730	GO:0042276	GO:0070987	GO:0033554	GO:0006950	GO:0007127	GO:0045003	GO:0019985	GO:0006301	GO:0007126	GO:0051716	GO:0006310	GO:0071897	GO:0050896
complex1017	GO:0071071	GO:1902930	GO:0006656	GO:0046470	GO:0033238	GO:0042439	GO:1903725	GO:0097164	GO:0046890	GO:0006576	GO:1903046	GO:0051321	GO:0019216	GO:0040020	GO:0051445
complex1018	GO:0000723	GO:0060249	GO:0032200
complex1019	GO:0034030	GO:0034033	GO:0015936	GO:0033865	GO:0033875	GO:0034032	GO:0030488
complex1020
complex1021
complex1022	GO:0048311	GO:0051646	GO:0030036	GO:0030029	GO:0048308	GO:0007010	GO:0051640	GO:0034314	GO:0030838	GO:0045010	GO:0007015	GO:0008064	GO:0030832	GO:0030833	GO:0007005	GO:0030041	GO:0032273	GO:0008154	GO:1902580	GO:0032271	GO:0032956	GO:0032970	GO:0051495	GO:0031334	GO:0051654	GO:1902589	GO:0044089	GO:0032535	GO:0051258	GO:0090066	GO:0051493	GO:0043254	GO:0051641	GO:0000147	GO:0010638	GO:0006996	GO:0044396	GO:0030865	GO:0030866	GO:0044087	GO:0051130	GO:1902578	GO:0022607
complex1023
complex1024
complex1025	GO:0006650	GO:0046486	GO:0046856	GO:0006644	GO:0046839	GO:0030258	GO:0044255	GO:0006629	GO:0019637	GO:0016311	GO:0006796
complex1026
complex1027
complex1028	GO:0071900	GO:0045859	GO:0043549	GO:0001932	GO:0051338	GO:0042325
complex1029	GO:0032446	GO:0070647	GO:0043161	GO:0010498	GO:0006511	GO:0019941	GO:0051603	GO:0043632	GO:0044257	GO:0030163	GO:0006508	GO:0044265	GO:0009057	GO:0006464	GO:0036211	GO:0043412	GO:0044248	GO:1901575	GO:0009056	GO:0007091	GO:0044784	GO:0010965	GO:0051306	GO:0033047	GO:0033045	GO:0044267	GO:0019538	GO:0051304	GO:0008054	GO:0045736	GO:1904030	GO:0051983	GO:0007088	GO:0031497	GO:0051276	GO:0000070	GO:0051783	GO:0000819	GO:0033044	GO:0051302	GO:0071901	GO:0007346	GO:0006323	GO:0006333	GO:0006469	GO:0007067	GO:0044772	GO:0098813	GO:0044770
complex1030
complex1031
complex1032
complex1033	GO:0098660	GO:0098655
complex1034	GO:1903008	GO:0022411	GO:0006914
complex1035
complex1036	GO:0007034	GO:0048193	GO:0006895	GO:0016192	GO:0032511	GO:0032509	GO:0016482	GO:0045324	GO:1902582	GO:0046907
complex1037
complex1038
complex1039
complex1040
complex1041
complex1042
complex1043	GO:0006475	GO:0018393	GO:0018394	GO:0006473	GO:0043543	GO:0018205
complex1044
complex1045
complex1046	GO:0016573	GO:0006475	GO:0018393	GO:0018394	GO:0006367	GO:0006473	GO:0006352	GO:0043543	GO:0065004	GO:0018205
complex1047	GO:0051788	GO:0071218	GO:0034976	GO:0072671	GO:0006515	GO:0071712	GO:0035967	GO:0051974	GO:1900182	GO:1990116	GO:0030970	GO:0051972	GO:0071629	GO:1903513	GO:0035966	GO:2000279	GO:0043161	GO:0010498	GO:2000278	GO:0032527	GO:0010033	GO:0006511	GO:0019941	GO:0051603	GO:0043632	GO:0044257	GO:1900180	GO:1903829	GO:0030163	GO:0008156	GO:0070651	GO:0006508	GO:0044712	GO:0044265	GO:0051348	GO:0016075	GO:0009057	GO:0034661	GO:0071897	GO:0042221	GO:1903827	GO:0051053	GO:0071310	GO:0043086	GO:0051228	GO:0044092	GO:0071630	GO:0006275	GO:0051230
complex1048
complex1049
complex1050	GO:0034219	GO:0008645	GO:0015749	GO:0015758	GO:0008643	GO:0055085
complex1051
complex1052
complex1053
complex1054
complex1055
complex1056
complex1057
complex1058
complex1059	GO:0006388	GO:0000394	GO:0008033
complex1060
complex1061
complex1062	GO:0071427	GO:0006405	GO:0050658	GO:0051236	GO:0050657	GO:0016973	GO:0000055	GO:0006403	GO:0071426	GO:0071166	GO:0015931	GO:0051168	GO:0006913	GO:0000054	GO:0033753	GO:0051169	GO:0033750	GO:0071428	GO:0006606	GO:0044744	GO:1902593	GO:0051170	GO:0071705	GO:0000056	GO:0034504	GO:0051656	GO:0097064	GO:0017038	GO:0051640	GO:1902580	GO:0034613	GO:0070727	GO:0008104	GO:0016482	GO:0006997	GO:1902582	GO:0071702	GO:0046907	GO:0033036	GO:0031081	GO:0051664	GO:0051649	GO:0006605	GO:0072594	GO:0006886	GO:0033365	GO:0051641	GO:0006409	GO:0006607
complex1063
complex1064
complex1065
complex1066	GO:0032446	GO:0070647
complex1067
complex1068
complex1069	GO:0031163
complex1070	GO:0044273	GO:0043171	GO:0006749	GO:0006575	GO:1901565	GO:0006790
complex1071	GO:0070199	GO:0070550	GO:0007076	GO:0030261	GO:0034502	GO:0007064	GO:0007062	GO:0006323	GO:0071103	GO:0000070	GO:0006302
complex1072	GO:0019941	GO:0051603	GO:0043632	GO:0044257	GO:0030163	GO:0044265	GO:0009057	GO:0044248	GO:1901575	GO:0030433	GO:0036503	GO:0009056	GO:0044267	GO:0019538	GO:0034976	GO:0043161	GO:0010498	GO:0030435	GO:0043934	GO:0048646	GO:0030154	GO:0009653	GO:0031134	GO:0051310	GO:0048856	GO:0070647	GO:0051303
complex1073
complex1074
complex1075	GO:0072665	GO:0007034	GO:0006605	GO:0072594	GO:0006886	GO:0033365	GO:0015031	GO:0016197	GO:0045184	GO:1902580	GO:0034613	GO:0070727	GO:0008104	GO:0016482	GO:1902582	GO:0071702	GO:0046907	GO:0033036	GO:0051649	GO:0032511	GO:0032509	GO:0051641	GO:0045324	GO:0044765	GO:1902578	GO:0006810	GO:0051234
complex1076
complex1077
complex1078	GO:0032365	GO:0006869	GO:0010876	GO:0007163	GO:0015918	GO:0035621	GO:0035627	GO:0034727	GO:0044804	GO:0015850	GO:0010324	GO:0016237	GO:1902534	GO:0006887	GO:0032940	GO:0046903	GO:0044802	GO:0061024	GO:0006897	GO:0071702	GO:0035303	GO:0006914
complex1079
complex1080	GO:0044772	GO:0044770	GO:0000079	GO:1904029	GO:0032886	GO:0051300	GO:0070507	GO:0031023	GO:0031400	GO:0010563	GO:0045936
complex1081
complex1082
complex1083
complex1084
complex1085
complex1086
complex1087
complex1088
complex1089	GO:0006536	GO:0006099	GO:0043650	GO:0006101	GO:0072350	GO:0009084	GO:0043648	GO:0009064	GO:0009060	GO:0045333	GO:1901607	GO:0008652	GO:0015980
complex1090	GO:0007008	GO:0090151	GO:0007006	GO:1990542	GO:0006626	GO:0006461	GO:0070271	GO:0070585	GO:0072655	GO:0044743	GO:0006839	GO:0007005
complex1091
complex1092	GO:0070647	GO:0006464	GO:0036211	GO:0043412
complex1093
complex1094
complex1095
complex1096	GO:1902299	GO:0033260	GO:0044786	GO:0006270	GO:0030466	GO:0065004	GO:0006261	GO:0006342	GO:0045814	GO:0040029	GO:0016458	GO:0006260	GO:0071824	GO:0045892	GO:1902679	GO:1903507	GO:0051253	GO:0010629	GO:0045934	GO:0010558	GO:2000113	GO:0006325	GO:0009890	GO:0031327	GO:0051172	GO:0010605	GO:0031324	GO:0006259	GO:0009892	GO:0034622	GO:0048523	GO:0051276	GO:0048519	GO:0006355	GO:1903506	GO:2001141	GO:0065003	GO:0051252	GO:0022402	GO:0007049	GO:0019219	GO:0006351	GO:0097659	GO:0032774	GO:0010468	GO:2000112	GO:0010556	GO:0031326	GO:0009889
complex1097
complex1098	GO:0061726	GO:0034727	GO:0044804	GO:0010324	GO:0016237	GO:1902534	GO:1903008	GO:0032258	GO:0006501	GO:0018410	GO:0016236	GO:0043687	GO:0006623	GO:0072666	GO:0072665	GO:0022411	GO:0006914	GO:0007034	GO:0000045	GO:1905037	GO:0006497	GO:0042158	GO:0042157	GO:0044802	GO:0061024	GO:0006605	GO:0072594	GO:0044712	GO:0006886	GO:0033365
complex1099	GO:0023058	GO:0000749	GO:0071444	GO:0019236
complex1100
complex1101
complex1102
complex1103
complex1104
complex1105	GO:0007265	GO:0007264	GO:0035556	GO:0007165	GO:0044700	GO:0051716	GO:0023052	GO:0050896	GO:0010646	GO:0031667
complex1106	GO:0033750	GO:0071428	GO:0051656	GO:0071426	GO:0071166	GO:0051168	GO:0051640	GO:0006913	GO:0051169	GO:0042254	GO:0006606	GO:0044744	GO:1902593	GO:0006997	GO:0051170	GO:1902580	GO:0034504	GO:0022613	GO:0016482	GO:1902582	GO:0071702	GO:0046907	GO:0017038
complex1107
complex1108
complex1109
complex1110
complex1111
complex1112
complex1113	GO:0032787	GO:0097164	GO:0019752	GO:0043436	GO:0006082
complex1114
complex1115
complex1116	GO:0006259	GO:0033554	GO:0006950	GO:0051716	GO:0050896
complex1117	GO:0018202	GO:0018193
complex1118
complex1119
complex1120	GO:1902679	GO:1903507	GO:0051253	GO:0010629	GO:0045934	GO:0010558	GO:2000113	GO:0009890	GO:0031327	GO:0051172	GO:0010605	GO:0006357	GO:0031324	GO:0009892	GO:0080135	GO:0006366	GO:0080134	GO:0048523	GO:0048519	GO:0051049	GO:0006355	GO:1903506	GO:2001141
complex1121
complex1122
complex1123
complex1124	GO:1901135	GO:0006506	GO:0006505	GO:0009247	GO:0006664	GO:1903509	GO:0006661	GO:0006497	GO:0042158	GO:0042157	GO:0046467	GO:0046488	GO:0046474	GO:0045017	GO:0006643	GO:0008654	GO:0006464	GO:0036211	GO:0006650	GO:0046486	GO:0097502	GO:0006644	GO:0043412	GO:0000032	GO:0006056	GO:0006057	GO:0031506	GO:0008610	GO:0090407	GO:0044038	GO:0070589	GO:0006487	GO:0044036
complex1125	GO:0010907	GO:0006468	GO:0070783	GO:0044182	GO:0006109	GO:0010676	GO:0045913	GO:0030447	GO:0006111	GO:0001403	GO:0006006	GO:0016310	GO:0036267	GO:0019318	GO:0040007	GO:0005996	GO:0010906	GO:0006094	GO:0019319	GO:0043255	GO:0046364	GO:0031669	GO:0007154	GO:0031668	GO:0071496	GO:0010675	GO:0044723	GO:0001302	GO:0031667	GO:0005975	GO:0009991	GO:0009605	GO:0042149	GO:0044262	GO:0009267	GO:0042594	GO:0007569	GO:0007568	GO:0006796	GO:0007155	GO:0022610	GO:0006793
complex1126	GO:0035384	GO:0071616	GO:0006084	GO:0006637	GO:0035383	GO:0006090	GO:0044272	GO:0009108	GO:0051188
complex1127
complex1128
complex1129	GO:0010867	GO:1903730	GO:1903740	GO:0090207	GO:0090208	GO:0010922	GO:0019432	GO:0046460	GO:0046463	GO:0035306	GO:0035307	GO:0071072	GO:1903726	GO:0071073	GO:1903727	GO:0010921	GO:0051055	GO:0006998	GO:0035304	GO:0045833	GO:0006639	GO:0006641	GO:0071071	GO:0006638	GO:0046889	GO:0035303	GO:0045834	GO:1903725	GO:0046890	GO:0051345	GO:0010563	GO:0045936	GO:0019216
complex1130	GO:0071806
complex1131
complex1132
complex1133
complex1134
complex1135
complex1136	GO:0006696	GO:0016129	GO:0044108	GO:0097384	GO:1902653	GO:0008204	GO:0016128	GO:1902652	GO:0006694	GO:0016126	GO:0044107	GO:0016125	GO:0008202
complex1137
complex1138
complex1139
complex1140	GO:0010458	GO:0045839	GO:1901991	GO:1901988	GO:0045930	GO:0051784	GO:0051782	GO:0007088	GO:0010948	GO:1901990	GO:1901987	GO:0045786	GO:0051783	GO:0051302
complex1141
complex1142	GO:0006461	GO:0070271	GO:0034622	GO:0071822	GO:0065003	GO:0051131	GO:0022607	GO:0043933	GO:0044085
complex1143
complex1144	GO:0006165	GO:0046939	GO:0006094	GO:0019319	GO:0046031	GO:0009135	GO:0009179	GO:0009185	GO:0046364	GO:0009132	GO:0006090	GO:0006006	GO:0046496	GO:0019362	GO:0019318	GO:0046034	GO:0009205	GO:0005996	GO:0009144	GO:0009199	GO:0072524	GO:0006733	GO:0044724	GO:0016051	GO:0009141	GO:0009126	GO:0009167	GO:0009161	GO:0016052	GO:0009123
complex1145	GO:0016311	GO:0065008
complex1146	GO:0006334	GO:0031497	GO:0006323	GO:0006333	GO:0034728	GO:0071103	GO:0065004	GO:0071824	GO:0006325	GO:0006461	GO:0070271
complex1147	GO:0000724	GO:0000725
complex1148
complex1149	GO:0044262	GO:0051352	GO:0051444	GO:0043066	GO:0043069	GO:0060548	GO:0051439	GO:0044723	GO:0031397	GO:1903321	GO:0005975	GO:0005991	GO:0001402	GO:0051340	GO:0051438	GO:0034221	GO:0006038	GO:0006023	GO:0006031	GO:0006037	GO:1901073	GO:0007154	GO:0010941	GO:0042981	GO:0043067	GO:0046349	GO:0051278	GO:0071966	GO:0070592	GO:0006022	GO:0006030	GO:1901071	GO:0010383	GO:0006040	GO:0031396	GO:0035556	GO:0000077	GO:0051348	GO:0005977	GO:0006112	GO:0046352	GO:1903320	GO:0009313
complex1150	GO:0018342	GO:0097354	GO:0006888	GO:0016192	GO:1902582	GO:0046907	GO:0051649	GO:0006612	GO:0044802	GO:0061024	GO:0006605
complex1151
complex1152
complex1153
complex1154
complex1155	GO:0006283	GO:0000972	GO:0008298	GO:0071028	GO:0071025	GO:0071027	GO:0031124	GO:0006289	GO:0044265	GO:0006406	GO:0051028	GO:0071427	GO:0009057	GO:0031123	GO:0070727	GO:0006405
complex1156
complex1157
complex1158	GO:0071900	GO:0051726	GO:0045859	GO:0043549	GO:0090169	GO:0001932	GO:0051338	GO:0010696	GO:0042325	GO:0006468	GO:0010695	GO:0090307	GO:1902850	GO:0090224	GO:1902115	GO:0031399	GO:0000073	GO:0016310	GO:0019220	GO:0051174	GO:0051225	GO:0050790	GO:0065009	GO:0060255	GO:0080090	GO:0031323	GO:0007049	GO:0019222	GO:0032886	GO:0051300	GO:0070507	GO:1901673	GO:0031023	GO:0007052	GO:0051495	GO:0007346	GO:0007051	GO:0060303	GO:0032268	GO:0051246	GO:0090068	GO:0000278	GO:0045787	GO:0006796	GO:0050794	GO:0006793	GO:0050789	GO:0060236	GO:0051493
complex1159
complex1160
complex1161	GO:0051604
complex1162
complex1163
complex1164	GO:0034243	GO:0032786	GO:0032784	GO:0043623	GO:0006368	GO:0006354	GO:0006461	GO:0070271	GO:0034622	GO:0071822	GO:0065003	GO:0045944	GO:0045893	GO:1902680	GO:1903508	GO:0051254	GO:0045935	GO:0010628	GO:0022607	GO:0010557	GO:0009891	GO:0031328	GO:0051173	GO:0006357	GO:0010604	GO:0043933	GO:0031325	GO:0006366	GO:0009893	GO:0048522	GO:0006355	GO:1903506	GO:2001141
complex1165	GO:0072524	GO:0006733	GO:0044281	GO:0006732
complex1166	GO:0034605	GO:0009408	GO:0009266	GO:0016567	GO:0032446	GO:0009628	GO:0070647
complex1167
complex1168
complex1169
complex1170
complex1171
complex1172	GO:0045727	GO:0034250	GO:1903008	GO:0032984
complex1173
complex1174	GO:0035948	GO:0061413	GO:0061414	GO:0045722	GO:0010907	GO:0072366	GO:0000437	GO:0045013	GO:0072364	GO:0010676	GO:0045913	GO:0006111	GO:0000436	GO:0045991	GO:0010906	GO:0010565	GO:0006094	GO:0019319	GO:0043255	GO:0046364	GO:0000429	GO:0045990	GO:1901522	GO:0010675	GO:0006109	GO:0031670	GO:0007584	GO:0042180	GO:0006006	GO:0019318
complex1175
complex1176
complex1177
complex1178	GO:0019682	GO:0051156	GO:0006739	GO:0006081	GO:0046496	GO:0019362	GO:0072524	GO:0006733
complex1179	GO:0010962	GO:0032885	GO:0032881	GO:0005978	GO:0043467	GO:0050849	GO:0010906	GO:0043255	GO:0009250	GO:0005977	GO:0006112	GO:0050848	GO:0010675	GO:0006109	GO:0033692	GO:0000271	GO:0016242	GO:0045719	GO:0006073	GO:0044042	GO:0034637	GO:0070874	GO:0006006	GO:0044264	GO:0005976	GO:0019318	GO:0032102	GO:0032105	GO:0032108	GO:0005996	GO:0010507	GO:0019722	GO:0016051	GO:0031647	GO:0019932	GO:0010677	GO:0045912	GO:0031329	GO:0015980	GO:0009894	GO:0019220	GO:0051174	GO:0016241	GO:0006091	GO:0044262	GO:0055114	GO:0065009	GO:0000079	GO:0010506
complex1180	GO:0007231	GO:0071470	GO:0071214	GO:0006970	GO:0009628
complex1181
complex1182
complex1183
complex1184
complex1185	GO:0005975
complex1186
complex1187	GO:0009267	GO:0042594	GO:0000956	GO:0006402	GO:0031669	GO:0031668	GO:0071496	GO:0006401
complex1188	GO:0034198	GO:0032103	GO:0032106	GO:0032109	GO:0032101	GO:0032104	GO:0032107	GO:0010647	GO:0048584
complex1189
complex1190
complex1191	GO:0046999	GO:0043900	GO:0000750	GO:0032005	GO:0007186	GO:2000241	GO:0000749	GO:0071444	GO:0019236
complex1192
complex1193
complex1194
complex1195
complex1196	GO:0061687	GO:0071585	GO:0097501	GO:1990169	GO:1990170	GO:0000303	GO:0000305	GO:0006801	GO:0019430	GO:0071450	GO:0071451	GO:0098869	GO:0046688	GO:0098754	GO:1990748	GO:0046686	GO:0034599	GO:0006979	GO:0009636	GO:0072593	GO:0034614	GO:0000302	GO:1990267	GO:0010038	GO:1901701	GO:0010035	GO:0070887	GO:1901700	GO:0042221
complex1197	GO:0006810	GO:0045184	GO:0051234	GO:0034613	GO:0051179	GO:0070727	GO:0008104
complex1198	GO:0006284	GO:0006273	GO:0006261	GO:0006278	GO:0006301	GO:0006271	GO:0022616	GO:0006260	GO:0006289	GO:0006281	GO:0006974	GO:0006272	GO:0006401	GO:0006259	GO:0034655	GO:0019439	GO:0044270	GO:0046700	GO:1901361	GO:0071897	GO:0044248	GO:0033554	GO:1901575	GO:0006950	GO:0009056
complex1199	GO:0090151	GO:0007007	GO:0007006	GO:1990542	GO:0006626	GO:0070585	GO:0072655	GO:0044743	GO:0006839	GO:0065002	GO:0071806	GO:0090150	GO:0072657	GO:0017038
complex1200
complex1201
complex1202
complex1203	GO:0000725	GO:0044774	GO:0006281	GO:0006302	GO:0006974	GO:0006261	GO:0033554	GO:0010972	GO:0044818	GO:1902750	GO:0006950	GO:0031570	GO:0006260	GO:0010389	GO:1902749	GO:0006270	GO:1901991	GO:0006310	GO:1901988	GO:0007093	GO:0006259	GO:0045930	GO:0000076	GO:0051716	GO:0044773	GO:0010948	GO:0000075	GO:1901990	GO:1901987	GO:0050896	GO:0045786	GO:0007346	GO:0044772	GO:0044770	GO:0000077	GO:0000086	GO:0044839	GO:0010564
complex1204
complex1205	GO:0035493	GO:0032889	GO:0042144	GO:0006906	GO:0097576	GO:0090174	GO:0044088	GO:0044801	GO:0061025	GO:0016050	GO:0007033	GO:0048284	GO:0060627	GO:0043254	GO:0051049	GO:0044802	GO:0061024	GO:0044087	GO:0032879	GO:0016192	GO:0007034	GO:0006892	GO:0048278	GO:0043623	GO:0022406	GO:0034727	GO:0033043	GO:0044804	GO:0006461	GO:0010324	GO:0016237	GO:1902534	GO:0070271	GO:0051128	GO:0048193	GO:0006895	GO:0034622	GO:0071822	GO:0051469	GO:1902589	GO:0016482	GO:0065003	GO:0007040	GO:0080171	GO:0006810	GO:0051234	GO:1902582	GO:0046907	GO:0006914
complex1206
complex1207	GO:0016050	GO:0016197	GO:0006897	GO:0006623	GO:0072666	GO:0072665	GO:0034498	GO:0006914	GO:0007034	GO:0000422	GO:0061726	GO:0006605	GO:0072594	GO:0016192	GO:0006886	GO:1903008	GO:0033365	GO:0015031	GO:0045184	GO:1902580	GO:0034613	GO:0070727	GO:0008104	GO:0016482	GO:1902582
complex1208	GO:0045814	GO:0040029	GO:0016458	GO:0045892	GO:1902679	GO:1903507	GO:0051253	GO:0010629	GO:0045934	GO:0010558	GO:2000113	GO:0006325	GO:0009890	GO:0031327	GO:0051172	GO:0010605	GO:0031324	GO:0009892	GO:0048523	GO:0051276	GO:0048519	GO:0006355	GO:1903506	GO:2001141	GO:0051252	GO:0019219	GO:0006351	GO:0097659	GO:0032774	GO:0010468	GO:2000112	GO:0010556	GO:0031326	GO:0009889	GO:0051171	GO:0034654	GO:0019438	GO:0018130	GO:1901362	GO:0060255	GO:0043933	GO:0080090	GO:0031323	GO:0019222
complex1209	GO:0010994	GO:0010993	GO:0010992	GO:0032844	GO:0000209	GO:0006301
complex1210
complex1211
complex1212
complex1213
complex1214
complex1215	GO:0009266	GO:0006970	GO:0009628	GO:0071472	GO:0071470	GO:0071214	GO:0006950	GO:0050896
complex1216
complex1217
complex1218
complex1219	GO:0072665	GO:0007034	GO:0043162	GO:0006612	GO:0006605	GO:0072594	GO:0006886	GO:0033365	GO:0015031	GO:0016197	GO:0045184	GO:0090150	GO:0072657	GO:1902580	GO:0034613	GO:0070727	GO:0008104	GO:0016482	GO:1902582	GO:0071702	GO:0046907	GO:0033036	GO:0051649	GO:0006511	GO:0019941	GO:0032509	GO:0051603	GO:0043632	GO:0044257	GO:0030163	GO:0051641	GO:0044802	GO:0061024	GO:0045324	GO:0006508	GO:0044765	GO:1902578
complex1220
complex1221	GO:0030835	GO:0051016	GO:0051693	GO:0030042	GO:0030837	GO:0032272	GO:1901879	GO:1901880	GO:0043242	GO:0031333	GO:0008064	GO:0030832	GO:0030833	GO:0030041	GO:0030029	GO:0051261	GO:0008154	GO:0051494	GO:0043244	GO:0032271
complex1222	GO:0055065	GO:0030003	GO:0098771	GO:0055080	GO:0006873	GO:0050801
complex1223
complex1224	GO:0043038	GO:0043039
complex1225	GO:0009651	GO:0015937	GO:0033866	GO:0034030	GO:0034033	GO:0015936	GO:0033865	GO:0033875	GO:0034032	GO:0006970	GO:0009628	GO:0042451	GO:0046129	GO:0030004
complex1226
complex1227
complex1228
complex1229
complex1230
complex1231
complex1232	GO:0070727	GO:0008104
complex1233
complex1234	GO:0001402	GO:0007231	GO:0000165	GO:0000750	GO:0032005	GO:0023014	GO:0007186	GO:0034605	GO:0071470	GO:0009408	GO:0071214	GO:0009266	GO:0000749	GO:0006970	GO:0071444	GO:0019236
complex1235	GO:1903363	GO:0045861	GO:0044772	GO:0044770	GO:0009895	GO:0031330	GO:1903050	GO:1903362	GO:0042176	GO:0030162	GO:0007094	GO:0071173	GO:0032269	GO:0051248	GO:1903047	GO:0031329	GO:0000278	GO:0031577	GO:0045841	GO:0071174	GO:1902100	GO:2000816	GO:0009894	GO:0032435	GO:0033048	GO:0033046	GO:1901799	GO:0051985	GO:0030071	GO:0045839	GO:1902099	GO:0007091	GO:0032434	GO:0044784	GO:0010965	GO:0051306	GO:0033047	GO:1901991	GO:0033045	GO:1901988	GO:0007093	GO:0051304	GO:0007059	GO:0061136	GO:0051983	GO:0045930	GO:0051784	GO:0051782	GO:0007088
complex1236
complex1237	GO:0006810	GO:0051234	GO:0006820	GO:0051179	GO:0055085	GO:0006811	GO:0098656	GO:0071702	GO:0015711	GO:0034220	GO:0071705	GO:0006865	GO:0003333	GO:1903825	GO:1905039	GO:0046942	GO:0015849	GO:0044699	GO:0098661	GO:0006855	GO:0015893	GO:0043328	GO:1901264	GO:0015698
complex1238	GO:0070590	GO:0070591	GO:0071940	GO:0070726	GO:0010927	GO:0009272
complex1239	GO:0034219	GO:0008645	GO:0015749	GO:0015758	GO:0008643
complex1240
complex1241	GO:0044765	GO:0051234	GO:0055085	GO:1902578	GO:0006820	GO:0051179	GO:0098656	GO:0071705	GO:0071702	GO:0015711	GO:0034220	GO:0046942	GO:0015849	GO:0006865	GO:1903825	GO:1905039	GO:0003333	GO:0044699	GO:0072530	GO:1901264	GO:0044070	GO:0015698	GO:0043269	GO:0042886	GO:0006857	GO:0098661	GO:0015856	GO:0046713	GO:2000185	GO:0015748	GO:0006812	GO:0010966	GO:0015855	GO:0034765	GO:0042939	GO:1903795	GO:1903959	GO:0015833
complex1242
complex1243
complex1244
complex1245
complex1246	GO:0042593	GO:0006096	GO:0006757	GO:0006165	GO:0046939	GO:0046031	GO:0009135	GO:0009179	GO:0009185	GO:0009132	GO:0006090
complex1247
complex1248
complex1249	GO:0008610	GO:0044710	GO:0016125	GO:0008202	GO:0006066	GO:1901615	GO:0044238	GO:0044699	GO:0071704	GO:0008152	GO:0044281	GO:0006639	GO:0006641	GO:0006638	GO:0046165
complex1250	GO:0044765	GO:0051179	GO:0006810	GO:0051234	GO:0006811	GO:0006621	GO:0035437	GO:1901137	GO:0051220	GO:0072595
complex1251	GO:0006486	GO:0043413	GO:0070085	GO:0009100	GO:0009101	GO:0044723	GO:0006488	GO:0044255	GO:0005975	GO:1901135	GO:0006490	GO:1901137	GO:0044710
complex1252
complex1253
complex1254
complex1255	GO:0072659	GO:1990778	GO:0007009	GO:0006893
complex1256
complex1257	GO:0006997
complex1258
complex1259	GO:0043487	GO:0043488	GO:0006402	GO:0006401	GO:0034655	GO:0019439	GO:0044270	GO:0046700	GO:1901361	GO:0017148	GO:0034249	GO:0008361
complex1260
complex1261	GO:0016129	GO:0044108	GO:0097384	GO:1902653	GO:0008204	GO:0016128	GO:1902652	GO:0006694	GO:0016126	GO:0044107	GO:0016125	GO:0008202	GO:0046165	GO:1901617	GO:0006066	GO:1901615	GO:0008610	GO:0044255	GO:0006629	GO:0044283	GO:0044281	GO:0044711	GO:1901362
complex1262
complex1263
complex1264	GO:0016310	GO:0000920	GO:0031505	GO:0045229	GO:0071555	GO:0006796	GO:0071852	GO:0006793	GO:0071554	GO:0006464	GO:0036211	GO:0051301	GO:0007118	GO:0046777
complex1265	GO:0007059	GO:0000226	GO:0000022	GO:0051231	GO:0007017	GO:0018105	GO:0018209	GO:0007094	GO:0008608	GO:0071173
complex1266	GO:0070085	GO:0009100	GO:0009101
complex1267	GO:0016482	GO:1902582	GO:0045053	GO:0046907	GO:0016192	GO:0034067	GO:0051649	GO:0051641	GO:0034613	GO:0070727	GO:0044765	GO:0008104	GO:0032507	GO:0045185	GO:1902578	GO:0006810	GO:0051234	GO:0051651	GO:0033036	GO:0006886	GO:0033365	GO:0051179	GO:0015031	GO:0051235	GO:0045184	GO:0016050	GO:0006897	GO:0071702
complex1268
complex1269	GO:0043161	GO:0010498	GO:0006511	GO:0019941	GO:0051603	GO:0043632	GO:0044257	GO:0030163	GO:0006508	GO:0051597	GO:0071406	GO:0044265	GO:0009057	GO:0044248	GO:1990267	GO:1901575	GO:0009056	GO:0042787	GO:0016567	GO:0051382	GO:0051383	GO:0034508	GO:0032446	GO:0070647
complex1270	GO:0072384	GO:0007018	GO:0007097	GO:0030705	GO:0040023	GO:0051647	GO:0006928
complex1271
complex1272	GO:0043413	GO:0070085	GO:0009100	GO:0009101	GO:0018196	GO:0018279	GO:1901137	GO:0044723	GO:0005975	GO:1901135	GO:0006464	GO:0036211	GO:0043412	GO:0044267	GO:0019538	GO:0031204	GO:0006612	GO:0018193	GO:0044763	GO:0006616	GO:0006620	GO:0006614	GO:0006613	GO:0090150
complex1273	GO:0055080	GO:0050801	GO:0048878	GO:0019725	GO:0055065	GO:0030004	GO:0030003	GO:0006873	GO:0006811	GO:0042592	GO:0006812	GO:0055082	GO:0007034	GO:0015672	GO:0006875
complex1274	GO:0072527	GO:0044281	GO:0046131	GO:0006213	GO:0042744	GO:0072593	GO:0044710	GO:0009110	GO:0042364	GO:0055086	GO:0009211	GO:0042743	GO:0046087	GO:0044283	GO:0006766	GO:0006767	GO:0009219	GO:0009221	GO:0009265	GO:0009394	GO:0019692	GO:0046385	GO:0044711	GO:0009147	GO:0009200
complex1275	GO:0044108	GO:0097384	GO:1902653	GO:0008204	GO:0016128	GO:1902652	GO:0006694	GO:0016126	GO:0044107	GO:0016125	GO:0008202	GO:0055085	GO:0046165	GO:1901617	GO:0044765
complex1276
complex1277
complex1278
complex1279	GO:0044255	GO:0006665	GO:0006629	GO:0030433	GO:0036503	GO:0046467	GO:0008610	GO:0006643	GO:0010033
complex1280
complex1281	GO:0072530	GO:0015851	GO:0071554	GO:0097502	GO:0006493	GO:0042546	GO:0000032	GO:0006056	GO:0006057	GO:0031506
complex1282	GO:0030001
complex1283	GO:0006887	GO:0032940	GO:0046903	GO:0016192	GO:0006892	GO:0015031	GO:0006810	GO:0045184	GO:0051234	GO:0051179
complex1284	GO:0000280	GO:0048285
complex1285
complex1286
complex1287
complex1288	GO:0044765	GO:1902578	GO:0051179	GO:0071702	GO:0055085	GO:0006811	GO:0006820	GO:0015711	GO:0035428	GO:0046323	GO:0034219	GO:0008645	GO:0015749	GO:0015758	GO:1903825	GO:1905039	GO:0008643	GO:0098656	GO:0034220	GO:0071705	GO:0046942	GO:0015849	GO:0003333	GO:0044699	GO:0072337
complex1289
complex1290
complex1291
complex1292
complex1293
complex1294	GO:0031577	GO:0045841	GO:0071174	GO:1902100	GO:2000816	GO:0032435	GO:0033048	GO:0033046	GO:1901799	GO:0051985	GO:0042177	GO:1903051	GO:1903363	GO:0030071	GO:0045839	GO:0045861	GO:1902099	GO:0007091	GO:0032434	GO:0044784	GO:0010965	GO:0051306	GO:0033047	GO:1901991	GO:0033045	GO:1901988	GO:0009895	GO:0031330	GO:0007093	GO:0051304	GO:0061136	GO:0051983	GO:0045930	GO:1903050	GO:1903362	GO:0051784	GO:0042176	GO:0051782	GO:0030162	GO:0007088	GO:2001251	GO:0010948	GO:0000075	GO:1901990	GO:1901987	GO:0045786	GO:0000070	GO:0032269	GO:0051248
complex1295
complex1296	GO:0045324	GO:0043328	GO:0016197	GO:0032511	GO:0032509	GO:0000433	GO:0045014	GO:0000430	GO:0000437	GO:0045013	GO:0046015	GO:0007034	GO:0006511	GO:0019941	GO:0000429	GO:0006623	GO:0072666	GO:0051603	GO:0043632	GO:0072665	GO:0045990	GO:0044257	GO:0030163	GO:0031670	GO:0007584	GO:0006508	GO:0044265	GO:0009057	GO:1902580	GO:0031669
complex1297
complex1298
complex1299
complex1300
complex1301	GO:0055076
complex1302
complex1303
complex1304
complex1305	GO:0019318	GO:0005996
complex1306
complex1307	GO:0032196
complex1308
complex1309
complex1310	GO:0000070	GO:0007017	GO:0000819
complex1311	GO:0051276	GO:0006281	GO:0070911	GO:0006351	GO:0097659	GO:0032774	GO:0006974	GO:0034654	GO:0019438	GO:0018130	GO:1901362	GO:0043933	GO:0006259	GO:0009303	GO:0016070	GO:0033554
complex1312
complex1313
complex1314	GO:0043392	GO:0051100	GO:2000677	GO:0051101	GO:0051098
complex1315
complex1316
complex1317	GO:0034219	GO:0008645	GO:0015749	GO:0015758	GO:0008643	GO:0055085	GO:0071702	GO:0006810	GO:0051234	GO:0051179	GO:0044765	GO:1902578	GO:0003333	GO:1903825	GO:1905039
complex1318	GO:0006110	GO:0009118	GO:0030811	GO:0060963	GO:1903578	GO:0051193	GO:0051196	GO:0009166	GO:0060962	GO:1901292	GO:1900542	GO:0006140	GO:0043470	GO:0043471	GO:0046434	GO:0006096	GO:0006757	GO:0006165	GO:0043467	GO:0046939	GO:0046031	GO:0009135	GO:0009179	GO:0009185	GO:0009132	GO:0006090	GO:0010675	GO:0006109	GO:0044275	GO:0046496	GO:0019362
complex1319	GO:0046394	GO:0034599
complex1320
complex1321
complex1322
complex1323	GO:0035825	GO:0007127
complex1324	GO:0045761	GO:0051339	GO:0006171	GO:0009190	GO:0030799	GO:0030802	GO:0030814	GO:0030817	GO:0046058	GO:0052652	GO:1900371	GO:0009187	GO:0030808	GO:0097271	GO:1900542	GO:0006140	GO:0044699	GO:0030801	GO:0030804	GO:0030816	GO:0030819	GO:0031281	GO:0045762	GO:0051349	GO:1900373	GO:0030810	GO:1900544
complex1325
complex1326	GO:0001558	GO:0031929	GO:0040008	GO:0016049	GO:0007163	GO:0030036	GO:0030029
complex1327
complex1328
complex1329
complex1330
complex1331
complex1332
complex1333
complex1334
complex1335
complex1336	GO:0070676	GO:0045053	GO:0051259	GO:0034067	GO:0016197	GO:1902591	GO:0006900	GO:0032507	GO:0051668	GO:0045185	GO:0051651	GO:0032511	GO:0032509
complex1337	GO:0005977	GO:0006112	GO:0032878	GO:0033692	GO:0000271	GO:0006073	GO:0044042	GO:0034637	GO:0005979	GO:0044264	GO:0070873	GO:0005976	GO:0010962	GO:0032885	GO:0016239	GO:0016051	GO:0032881	GO:0006616	GO:0010508	GO:0031323	GO:0019222	GO:0006614	GO:0016241	GO:0006613	GO:0043467
complex1338	GO:0000196	GO:0031440	GO:1900151	GO:0033962	GO:0050684	GO:0061013	GO:0000289	GO:1903311
complex1339
complex1340
complex1341
complex1342
complex1343	GO:0051186	GO:0072524	GO:0006733	GO:0072525	GO:0044281	GO:0044710	GO:0009117	GO:0006753	GO:0046496	GO:0009108	GO:0055086	GO:0051188	GO:0019363
complex1344	GO:0009108	GO:0051188
complex1345
complex1346
complex1347	GO:0023052
complex1348
complex1349
complex1350
complex1351
complex1352
complex1353
complex1354	GO:0051234	GO:0051179	GO:0006878	GO:0055070	GO:1902582	GO:0046907
complex1355
complex1356	GO:0006383	GO:0098781	GO:0006360	GO:0006366	GO:0006351	GO:0097659	GO:0032774
complex1357
complex1358	GO:0006970	GO:0009628	GO:0007231	GO:0061393	GO:0061392	GO:0016310	GO:0036003	GO:0033554	GO:0043618	GO:0043620	GO:0006950	GO:0006468	GO:0080135	GO:0050794	GO:0080134	GO:0047484	GO:0050789	GO:0051716	GO:0043405	GO:0007165	GO:0044700	GO:0006972	GO:0006796	GO:0023052	GO:0006793	GO:0065007	GO:0050896	GO:0010646	GO:0043408
complex1359
complex1360
complex1361	GO:0072662	GO:0072663	GO:0016558	GO:0044743	GO:0007031	GO:0065002	GO:0071806	GO:0017038	GO:0006605	GO:0072594	GO:0055085	GO:0006886	GO:0033365	GO:0015031	GO:0045184	GO:1902580	GO:0034613	GO:0070727	GO:0008104	GO:0016482	GO:1902582	GO:0071702	GO:0046907	GO:0033036	GO:0051649	GO:0051641	GO:0016560	GO:0022615	GO:1902589	GO:0044765	GO:1902578	GO:0006810	GO:0051234	GO:0051179	GO:0006996	GO:0022406	GO:0016043	GO:0071840	GO:0044763	GO:0016567	GO:0044699
complex1362
complex1363	GO:0035303	GO:0009250	GO:0005977
complex1364	GO:0006811	GO:0006810	GO:0044765	GO:1903825	GO:1905039	GO:0051234	GO:0006812	GO:1902578	GO:0055085	GO:0071702	GO:0051179	GO:0034220	GO:0006820	GO:0046942	GO:0015849	GO:0003333	GO:0071705	GO:0015711	GO:0006865	GO:0044699	GO:0000296	GO:0015817
complex1365
complex1366	GO:0000493	GO:0016073	GO:0031118	GO:0001522	GO:0022613	GO:0000491	GO:0000154	GO:0034470	GO:0031126	GO:0009451	GO:0034660	GO:0043628	GO:0043144	GO:0006396	GO:0044085	GO:0016074
complex1367	GO:0007088	GO:1901990	GO:1901987
complex1368
complex1369	GO:0051028	GO:0071427	GO:0006405	GO:0050658	GO:0051236	GO:0050657	GO:0006403	GO:0071426	GO:0071166	GO:0015931	GO:0051168	GO:0006913	GO:0051169	GO:0071705	GO:0006415	GO:0016973
complex1370	GO:0051169	GO:0046907	GO:0051649	GO:0051641	GO:0006810	GO:0051234	GO:1902580
complex1371	GO:1902410	GO:0000281	GO:0032506	GO:0061640	GO:0000910	GO:0051301	GO:1903047	GO:0000278	GO:0022402	GO:0007049	GO:0022607
complex1372	GO:0006497	GO:0042158	GO:0042157	GO:0006464	GO:0036211	GO:0006506	GO:0006505	GO:0009247
complex1373
complex1374
complex1375
complex1376
complex1377	GO:0022414	GO:0000003	GO:0010639	GO:0040020	GO:0071840	GO:0051445	GO:0051129	GO:0000320	GO:0048523	GO:0048519	GO:0016043	GO:2000241
complex1378
complex1379	GO:0019954	GO:0022414	GO:0000003	GO:0051726	GO:0030010	GO:0007165	GO:0044700	GO:0007163	GO:0023052	GO:0022402	GO:1903047	GO:0051783	GO:0000747	GO:0000746	GO:0007049	GO:0000278	GO:0051302	GO:0007346	GO:0044764
complex1380	GO:0015986	GO:0009145	GO:0009206	GO:0009201	GO:1902600	GO:0009142	GO:0009127	GO:0009168	GO:0015992	GO:0006818	GO:0009156	GO:0009124	GO:0042451	GO:0046129	GO:0042455	GO:0009163	GO:0006164	GO:0009152	GO:1901659	GO:0009260	GO:0098662	GO:0046390	GO:0072522	GO:0015672	GO:0098660	GO:0098655	GO:0046034	GO:0009165	GO:0009205	GO:0009144	GO:0009199	GO:1901293	GO:0009141	GO:0009126	GO:0009167	GO:0009161	GO:0009123	GO:0046128	GO:0042278	GO:0009150	GO:0009119	GO:0006163	GO:0009259	GO:0009116	GO:1901657	GO:0019693	GO:0072521	GO:1901566	GO:0034220
complex1381	GO:0051188	GO:0044711	GO:1901605	GO:1901564	GO:0009108	GO:0051186	GO:0019752	GO:0006520	GO:0043436	GO:0006082	GO:0006732	GO:0044283	GO:0044237	GO:0044699	GO:0071704	GO:0008152	GO:1901293	GO:0018130	GO:0019363
complex1382
complex1383
complex1384
complex1385	GO:0006457
complex1386
complex1387
complex1388
complex1389
complex1390
complex1391
complex1392
complex1393	GO:0006626	GO:0006696	GO:0016129	GO:0044108	GO:0097384	GO:0070585	GO:0072655	GO:1902653	GO:0045040	GO:0044743	GO:0008204	GO:0016128	GO:1902652	GO:0006694	GO:0016126	GO:0044107	GO:0006839	GO:0007008	GO:0065002	GO:0071806	GO:0016125	GO:0008202	GO:0016558	GO:0090151	GO:0006625	GO:0043574	GO:0072662	GO:0072663	GO:0006066	GO:0033365	GO:0017038
complex1394	GO:0051179	GO:0044765	GO:0071702	GO:1902578	GO:0006811	GO:0015850
complex1395	GO:0061726	GO:0006501	GO:0034727	GO:0018410	GO:0044804	GO:0010324	GO:0016237	GO:1902534	GO:0043687	GO:1903008	GO:0032258	GO:0000045	GO:1905037	GO:0016236	GO:0006623	GO:0072666	GO:0072665	GO:0022411	GO:0006605	GO:0072594	GO:0006914	GO:0006497	GO:0042158	GO:0042157	GO:0007034	GO:0006886	GO:0033365	GO:0015031	GO:0045184	GO:1902580	GO:0034613	GO:0007033	GO:0070727	GO:0008104	GO:0016482	GO:0044802	GO:0061024	GO:0006995	GO:0043562	GO:1902582	GO:0044712	GO:0006464	GO:0036211	GO:0071702	GO:0046907	GO:0033036
complex1396
complex1397
complex1398
complex1399	GO:0000320	GO:0031323	GO:0050794	GO:0051303
complex1400
complex1401
complex1402	GO:0009110	GO:0042364	GO:0008615	GO:0042819	GO:0006766	GO:0006767	GO:1901615	GO:0072524	GO:0072525	GO:0044283	GO:0044281	GO:1901617	GO:0019438	GO:0018130	GO:1901362	GO:0044710	GO:0044711	GO:0009228	GO:0042724	GO:0006772	GO:0042723	GO:0044271	GO:1901566	GO:0006725	GO:0046483	GO:1901564	GO:0072528	GO:1901360	GO:0072527
complex1403	GO:0042182	GO:0051596	GO:0061727	GO:0006089	GO:0046185	GO:0006081	GO:0042180	GO:0031669	GO:0044282	GO:0031668	GO:0071496	GO:0031667	GO:1901615	GO:0009991	GO:0032787	GO:0009605	GO:0044712	GO:0019752	GO:0043436	GO:0006082	GO:0007154
complex1404
complex1405
complex1406	GO:0015918
complex1407
complex1408	GO:0050794	GO:0050789	GO:0034645	GO:0009059	GO:0031323	GO:0065007	GO:0019222	GO:0044249	GO:1901576	GO:0009058
complex1409	GO:0044700	GO:0023052	GO:0043405	GO:0007154	GO:0006468	GO:0043408	GO:0000165	GO:0023014	GO:0016310	GO:0071900	GO:0047484	GO:0009628	GO:0045859	GO:1902531	GO:0043549	GO:0001932	GO:0051338	GO:0006970	GO:0042325	GO:0051716	GO:0007231	GO:0009966	GO:0023051	GO:0050896	GO:0006796	GO:0006793	GO:0010646	GO:0031399	GO:0044879	GO:0019220	GO:0051174	GO:0006464	GO:0036211	GO:0050790	GO:0048583	GO:0050794	GO:0065009	GO:0000173	GO:0050789	GO:0071470	GO:0043412	GO:0000188	GO:0071214	GO:0080135	GO:0043407	GO:0065007	GO:0080134	GO:0043410	GO:0043409
complex1410
complex1411
complex1412	GO:0034249	GO:0006402	GO:0006417	GO:0034248	GO:0006401	GO:0034655	GO:0019439	GO:0034063	GO:0044270	GO:0046700	GO:1901361	GO:0033962	GO:0000956	GO:0032269	GO:0051248	GO:0044265	GO:0009057	GO:0016071	GO:0065007	GO:0010468	GO:0032268	GO:0051246	GO:0045947	GO:0044248	GO:0060255	GO:1901575	GO:0006412	GO:0043043	GO:2000112	GO:0010556	GO:0000288	GO:0070925	GO:0019222	GO:0006518	GO:0010629	GO:0031326	GO:0009889	GO:0043604	GO:0051171	GO:0010558	GO:2000113	GO:0050789	GO:0009056	GO:0061013	GO:0022618	GO:0043603	GO:0043487	GO:0043488	GO:0009890
complex1413	GO:0070783
complex1414
complex1415	GO:0051234	GO:0006811	GO:0044765	GO:1902578	GO:0051179	GO:0055085	GO:0034220	GO:0006820	GO:0098656	GO:0071702	GO:0071705	GO:0015856	GO:0015711	GO:0015855	GO:0006812	GO:0046942	GO:0030641	GO:0051453	GO:0015849	GO:0072530	GO:0006885	GO:0006814	GO:0030004	GO:1903825	GO:1905039	GO:0055067
complex1416
complex1417	GO:0006970
complex1418
complex1419
complex1420	GO:0042144	GO:0006906	GO:0097576	GO:0044804	GO:0090174	GO:0010324	GO:0016237	GO:1902534
complex1421	GO:0070590	GO:0070591	GO:0071940	GO:0070726	GO:0010927	GO:0009272
complex1422	GO:0043112	GO:0051865	GO:0016558	GO:0006625	GO:0043574	GO:0072662	GO:0072663	GO:0044743	GO:0007031	GO:0065002	GO:0071806	GO:0023051
complex1423
complex1424	GO:0050789
complex1425
complex1426
complex1427	GO:0046467	GO:0006629	GO:0006486	GO:0043413	GO:0070085	GO:0008610	GO:0006643	GO:0009100	GO:0009101
complex1428
complex1429	GO:0042823	GO:0046184	GO:0042816	GO:1903047	GO:0043094	GO:0022402	GO:0072525
complex1430
complex1431
complex1432	GO:0051180	GO:0045117	GO:0015851	GO:0072348
complex1433
complex1434
complex1435
complex1436	GO:0097576	GO:0044801	GO:0061025	GO:0007033	GO:0048284
complex1437	GO:0051781	GO:0044772	GO:0044770	GO:0048522	GO:0048518	GO:0051301	GO:0040020
complex1438	GO:0016237	GO:1902534	GO:0006914	GO:0072665	GO:1903778	GO:0044802	GO:0061024	GO:0071230	GO:0043200	GO:0010507	GO:0032008	GO:1903432	GO:1904263	GO:0038202	GO:0032006	GO:0071417	GO:1901699	GO:0010243	GO:0071229	GO:0001101	GO:1901698	GO:0071495
complex1439
complex1440	GO:0030029	GO:0044087	GO:0032956	GO:0032970	GO:0007010	GO:0030838	GO:0045010	GO:0051666	GO:0051493	GO:0031529	GO:0097178	GO:1900027	GO:0008064	GO:0030832	GO:0030833	GO:0030041	GO:0051128	GO:0032273	GO:0008154	GO:0051017	GO:0061572	GO:0051494	GO:0022607	GO:0032271	GO:0034316	GO:0051126	GO:0071822	GO:0051495	GO:0034315	GO:0031334	GO:0051125	GO:0043933	GO:0044089	GO:0031344	GO:0034314	GO:0060491	GO:0032535	GO:0051258	GO:0090066	GO:1902589	GO:0030030	GO:0030031	GO:0044085	GO:0043254	GO:0010638	GO:0050794	GO:0006897	GO:0050789	GO:0033043
complex1441
complex1442
complex1443	GO:0044770	GO:0000278	GO:0007049	GO:1903047	GO:0022402	GO:0065007	GO:0050789	GO:0050794	GO:0019222	GO:0000082	GO:0044843	GO:0060255	GO:0000083	GO:0031323	GO:0044699	GO:0080090	GO:0044763	GO:0006357	GO:0051726	GO:0006468	GO:0006366	GO:0000086	GO:0044839	GO:0019219	GO:0007346	GO:0010564	GO:0051252	GO:0006355	GO:1903506	GO:2001141	GO:0051171	GO:0010556	GO:0051301	GO:0031326	GO:0009889	GO:0010468	GO:0016310	GO:2000112	GO:0048518	GO:0071930	GO:0010948	GO:1901990	GO:0000079	GO:1904029	GO:0006351	GO:0097659	GO:0051128	GO:0032774	GO:1901987
complex1444
complex1445
complex1446
complex1447	GO:0009112	GO:0034599	GO:0009136	GO:0009180	GO:0009188	GO:0006979	GO:0009133
complex1448
complex1449	GO:0000819	GO:0007076	GO:0007062	GO:0000280	GO:0048285	GO:0051276	GO:0007067	GO:0098813	GO:1903047	GO:0000278	GO:0030261	GO:0007059	GO:1990414	GO:0006302	GO:0022402	GO:0070058	GO:0006996	GO:0006323	GO:0007049	GO:1902589	GO:0000724	GO:0000725	GO:0022414	GO:0071103	GO:0000003	GO:0034087	GO:0007130	GO:0006281	GO:0034085	GO:0007127	GO:0042138	GO:0070193
complex1450
complex1451	GO:0015748	GO:0006811	GO:0055085
complex1452	GO:0007015	GO:0007010	GO:0030838	GO:0045010	GO:0008064	GO:0030832	GO:0030833	GO:0030041	GO:0032273	GO:0008154	GO:0051125	GO:1902589	GO:0071822	GO:0032271	GO:0034314	GO:0032956	GO:0032970	GO:0051495	GO:0031334	GO:0044089	GO:0032535	GO:0051258	GO:0090066	GO:0000147	GO:0044396	GO:0006996	GO:0051493	GO:0030865	GO:0030866	GO:0043254	GO:0051127	GO:0000001	GO:0048311	GO:0010638	GO:0043933	GO:0051014	GO:0006897	GO:0051646	GO:0030048	GO:0034315	GO:0044087	GO:0051130	GO:0016043	GO:0048308	GO:0008360	GO:0071840	GO:0051666	GO:0044763	GO:0007121
complex1453
complex1454	GO:1902580	GO:0006886	GO:0051641	GO:0051649	GO:0034613	GO:0015031	GO:0070727	GO:0044802	GO:0061024	GO:1902582	GO:0006605	GO:0045184	GO:0046907	GO:0033036	GO:0008104	GO:0006914	GO:0007034	GO:0006623	GO:0072666	GO:0072665	GO:0071702	GO:0044765	GO:0016482	GO:1902578	GO:0016043	GO:0006810	GO:0051179	GO:0000422	GO:0061726	GO:0051234
complex1455	GO:1902578	GO:0006810	GO:0051234	GO:0051179	GO:0006811	GO:0006879	GO:0006875	GO:0055072	GO:0055065	GO:0006862	GO:0030003	GO:0098771	GO:1901264	GO:0046916	GO:0055076	GO:0055080	GO:0006486	GO:0043413	GO:0070085	GO:0006873	GO:0034220	GO:0009100	GO:0009101	GO:0050801
complex1456
complex1457	GO:0007264	GO:0035556	GO:0006886	GO:0016197	GO:0015031	GO:0045184	GO:0034613	GO:0070727	GO:0007165	GO:0044700	GO:0023052	GO:0008104	GO:0048193	GO:0016192	GO:0071702	GO:0046907	GO:0033036	GO:0007154	GO:0051649	GO:0051641	GO:0016482	GO:1902582	GO:0042147	GO:0006810	GO:0006623	GO:0072666	GO:0051234	GO:0072665	GO:0034498	GO:0051179	GO:0007034	GO:0006895	GO:0000011	GO:0051716	GO:0006892	GO:0044765	GO:0050896	GO:1902578	GO:1902580	GO:0036010	GO:0050794	GO:0006605	GO:0072594	GO:0050789	GO:0006914	GO:0006887	GO:0048308	GO:0033365	GO:0061709
complex1458	GO:0030036	GO:0030029	GO:0032889	GO:0044088	GO:0042144	GO:0097576	GO:0033043	GO:0007165	GO:0044700	GO:0023052	GO:1902589	GO:0007015	GO:0007264	GO:0044801	GO:0051128	GO:0030010	GO:0061025	GO:0007154	GO:0007033	GO:0048284
complex1459	GO:0044255	GO:0006486	GO:0043413	GO:0070085	GO:0009100	GO:0009101	GO:1901135	GO:0008610	GO:1901137	GO:0006650	GO:0046486	GO:0044723	GO:0046488	GO:0005975
complex1460
complex1461
complex1462
complex1463
complex1464	GO:0034440	GO:0009062	GO:0072329	GO:0055114	GO:0044242	GO:0016042	GO:0030258
complex1465	GO:0070192	GO:0051179	GO:0045132	GO:0051649
complex1466
complex1467
complex1468
complex1469
complex1470	GO:0005996
complex1471
complex1472
complex1473	GO:0000750	GO:0032005
complex1474
complex1475
complex1476
complex1477	GO:0016070	GO:0006351	GO:0097659	GO:0032774	GO:0090304	GO:0098781
complex1478	GO:0010927	GO:0032989
complex1479
complex1480
complex1481
complex1482	GO:0006810	GO:0051234	GO:0051179	GO:0032511	GO:0032509
complex1483
complex1484
complex1485
complex1486
complex1487
complex1488
complex1489
complex1490
complex1491	GO:0022402	GO:0051726	GO:0007049	GO:0051985	GO:0033043
complex1492
complex1493	GO:0032005	GO:0007186	GO:0043408	GO:0000165	GO:0000749	GO:0023014	GO:0043409	GO:0071444	GO:0019236	GO:0010525	GO:0010528	GO:0000747	GO:0000746	GO:0001403	GO:0044764	GO:0036267	GO:1902531	GO:0001933	GO:0042326	GO:0001932	GO:0071310	GO:0010969	GO:0060238	GO:1902532	GO:0042325	GO:0006468	GO:0008277	GO:0009968	GO:0023057	GO:0070783	GO:0031400	GO:0010648	GO:0009966	GO:0044182	GO:0010563	GO:0045936	GO:0023051	GO:0019953	GO:0044703	GO:0010033	GO:0048585	GO:0051704	GO:0010646	GO:0030447	GO:0031399	GO:0016310	GO:0019220	GO:0051174	GO:0007165
complex1494
complex1495	GO:1904668	GO:0007346	GO:0044772	GO:0045842	GO:0051437	GO:1902101	GO:2000060	GO:0044770	GO:0008054	GO:0045736	GO:0045840	GO:0051443	GO:1901970	GO:1904030	GO:0051351	GO:1904666	GO:2000058	GO:0006468	GO:0051439	GO:0051726	GO:0032436	GO:1901800	GO:0031398	GO:1903052	GO:1903364	GO:0007088	GO:0016310	GO:0045862	GO:1901990	GO:1901987	GO:0051785	GO:0045732	GO:0051340	GO:0051438	GO:0006464	GO:0036211	GO:1903322	GO:0045786	GO:1903047	GO:0031145	GO:0071901	GO:1901989	GO:1901992	GO:0000278	GO:0051984	GO:0051783	GO:0006469	GO:0051781	GO:0033673
complex1496
complex1497
complex1498	GO:0000226	GO:0007018	GO:0030705	GO:0006928	GO:0030010	GO:0000132	GO:0051294	GO:0040001	GO:0000741	GO:0007163	GO:0051293	GO:0051653	GO:0051656	GO:0010970	GO:0030473	GO:0072384	GO:0022402	GO:0007097	GO:0040023	GO:0051647	GO:0007049	GO:0051640	GO:1902589	GO:0000743
complex1499
complex1500	GO:0006892	GO:0006623	GO:0072666	GO:0072665	GO:0007034	GO:0048193	GO:0006605	GO:0072594	GO:0016192	GO:0006886	GO:0033365	GO:0015031	GO:0045184	GO:1902580	GO:0034613	GO:0070727	GO:0008104	GO:0016482	GO:1902582	GO:0071702	GO:0046907	GO:0033036	GO:0051649	GO:0051641
complex1501
complex1502
complex1503	GO:0016050	GO:0006888	GO:0090114	GO:1902591	GO:0006900	GO:0051668	GO:0048193	GO:0044765	GO:1902578	GO:0006810	GO:0051234
complex1504
complex1505	GO:0072655	GO:0006839	GO:0070096	GO:0007008	GO:0030150	GO:0007006	GO:1990542	GO:0006605	GO:0072594
complex1506
complex1507
complex1508	GO:0006810	GO:0051234	GO:0007034	GO:0051179
complex1509	GO:1903825	GO:1905039	GO:0051179	GO:0003333	GO:0006811	GO:0006810	GO:0051234	GO:0044765	GO:0046942	GO:0015849	GO:0006865	GO:1902578	GO:0034220	GO:0006820	GO:0015711	GO:0071702	GO:0006812	GO:0055085	GO:0006643	GO:0071705	GO:0046467
complex1510	GO:0007049	GO:0031570
complex1511
complex1512	GO:0051649	GO:0051641	GO:0006886	GO:0015031
complex1513
complex1514
complex1515	GO:0044712	GO:1903008	GO:0022411	GO:0009056	GO:0006914
complex1516
complex1517
complex1518	GO:0044396	GO:0030865	GO:0030866	GO:0016192	GO:0030036	GO:0030029
complex1519	GO:0016125	GO:0008202	GO:1901615
complex1520	GO:0044255	GO:0006629	GO:0030497	GO:0008610	GO:0006665	GO:0030148	GO:0006888	GO:0006633	GO:0006631	GO:0051234	GO:0048193	GO:0051179	GO:0016192	GO:0000038	GO:0006810	GO:0006497	GO:0042158	GO:0072330	GO:0042157	GO:0070972	GO:1902578
complex1521	GO:0036267	GO:0040007	GO:0071444	GO:0019236	GO:0070783	GO:0044182	GO:0007532	GO:0030447	GO:0022414	GO:0000003	GO:0080090	GO:0031323	GO:0045996	GO:0046020	GO:0019222	GO:0031326	GO:0009889	GO:0050794	GO:0051171
complex1522
complex1523
complex1524
complex1525
complex1526
complex1527
complex1528	GO:0034220	GO:1903825	GO:1905039	GO:0006820	GO:0098656	GO:0046942	GO:0015849	GO:0044765	GO:1902578	GO:0006810	GO:0051234	GO:0015711	GO:0051179	GO:0003333	GO:0006865	GO:0071705
complex1529
complex1530
complex1531
complex1532
complex1533
complex1534	GO:0032511	GO:0032509	GO:0045324	GO:0006892	GO:0006511	GO:0019941	GO:0051603	GO:0043632	GO:0044257	GO:0030163	GO:0016197	GO:0006623	GO:0072666	GO:0072665	GO:0043328	GO:0044265	GO:0006896	GO:0009057	GO:0007034	GO:0043162	GO:0048193
[truncated: 143 more columns]

## Sheet: CC
complex1	GO:0016021	GO:0031224	GO:0044425
complex2
complex3
complex4	GO:0031224
complex5
complex6
complex7
complex8	GO:0016021	GO:0031224	GO:0044425	GO:0016020	GO:0044444	GO:0098588	GO:0044432	GO:0031090	GO:0005737	GO:0043231	GO:0043227
complex9
complex10
complex11
complex12	GO:0030863	GO:0030864
complex13	GO:0016021	GO:0031224	GO:0098588
complex14
complex15
complex16
complex17	GO:0044430	GO:0005815	GO:0005856	GO:0000922	GO:0005819	GO:0015630
complex18
complex19	GO:0031461
complex20	GO:0005815	GO:0000922	GO:0005819	GO:0005875	GO:0015630
complex21	GO:0030864	GO:0015629
complex22	GO:0098798	GO:0098800	GO:0005743	GO:0019866	GO:0031966	GO:0005740	GO:0044455	GO:0031967	GO:0031975	GO:0044429	GO:0098796	GO:0042719	GO:0031090	GO:0016021	GO:0031224	GO:0005739	GO:0044425	GO:1990351	GO:0043234	GO:0016020	GO:0005758
complex23
complex24
complex25
complex26	GO:0016021	GO:0031224	GO:0005887	GO:0031226	GO:0044459	GO:0005886
complex27
complex28	GO:1990351	GO:0005777	GO:0042579	GO:0005778	GO:0031903	GO:0044438	GO:0044439
complex29
complex30
complex31	GO:0070775
complex32
complex33	GO:0099568	GO:0005856	GO:0030479	GO:0061645	GO:0030863	GO:0030864	GO:0043332
complex34
complex35
complex36	GO:0044459	GO:0016021	GO:0031224	GO:0005887	GO:0031226	GO:0044425	GO:0016020
complex37	GO:0031224	GO:0044425
complex38
complex39
complex40
complex41
complex42
complex43
complex44
complex45
complex46	GO:0044448	GO:0005938	GO:0099568	GO:0000131	GO:0071944	GO:0044430	GO:0005856	GO:0030427
complex47	GO:0099568	GO:0000131	GO:0005934
complex48	GO:0008287	GO:1903293
complex49
complex50	GO:1902773	GO:0005816	GO:0005815	GO:0000922	GO:0005819	GO:0015630	GO:0044450	GO:0044430	GO:0005856
complex51
complex52	GO:0012505	GO:0044611	GO:0031967	GO:0031975
complex53
complex54
complex55
complex56
complex57	GO:0042579
complex58
complex59
complex60
complex61	GO:0031224	GO:0016020
complex62
complex63
complex64
complex65
complex66
complex67	GO:0098687
complex68
complex69
complex70	GO:0005874	GO:0042729	GO:0099512	GO:0099513	GO:0000778	GO:0000777	GO:0000940	GO:0000942	GO:0000780	GO:0000779	GO:0000776	GO:0044430	GO:0005856	GO:0005876	GO:0000775	GO:0043228	GO:0043232	GO:0000794	GO:0000793	GO:0098687	GO:0051233	GO:0005816	GO:0005815	GO:0000922	GO:0044454	GO:0000228	GO:0005881	GO:0044427	GO:0044446	GO:0044422	GO:0005694
complex71
complex72	GO:0098805	GO:0005778	GO:0031903	GO:0016021	GO:0031224	GO:0044438	GO:0044439
complex73
complex74
complex75
complex76
complex77
complex78
complex79
complex80	GO:0012505	GO:0044431	GO:0000139	GO:0005789	GO:0042175	GO:0044432	GO:0044425	GO:0031410	GO:0031982	GO:0030173	GO:0031228	GO:0016021	GO:0031224	GO:0030134
complex81
complex82
complex83	GO:0005635
complex84
complex85
complex86
complex87
complex88	GO:0000176	GO:0000178	GO:0031981	GO:0043233	GO:0070013	GO:0031974	GO:0044428	GO:0043234	GO:0005730	GO:0005634	GO:0032991	GO:0044446	GO:0044422	GO:0044444
complex89	GO:0099568
complex90
complex91
complex92
complex93	GO:0016021	GO:0016020
complex94
complex95
complex96	GO:0005886	GO:0005628	GO:0042763	GO:0042764	GO:0016020	GO:0071944	GO:0005935	GO:0044425	GO:0012505
complex97	GO:0000324	GO:0005773	GO:0000329	GO:0098852	GO:0005774	GO:0044437	GO:0016020	GO:0098805	GO:0016021	GO:0031224	GO:0098588	GO:0031090	GO:0044425	GO:0044444	GO:0043231	GO:0043227	GO:0005737	GO:0043229	GO:0043226	GO:0044446	GO:0044422
complex98
complex99
complex100
complex101	GO:1990429	GO:1990415	GO:0005778	GO:0031903	GO:1990351	GO:0044438	GO:0044439	GO:0098805	GO:0098588	GO:0031090
complex102
complex103
complex104	GO:0019867	GO:0031968
complex105	GO:0015629
complex106	GO:0005876	GO:0005881	GO:0005874	GO:0099512	GO:0099513	GO:0005869	GO:0005816	GO:0005815	GO:0000922	GO:0005819	GO:0015630	GO:0005875	GO:0044430	GO:0005856	GO:0015629
complex107
complex108	GO:0044431	GO:0012505	GO:0005794	GO:0005801	GO:0016023	GO:0031988	GO:0031410	GO:0031982	GO:0043234	GO:0031985	GO:0005795	GO:0030134	GO:0098588	GO:0044433	GO:0030133	GO:0044425	GO:0032991	GO:0098791
complex109
complex110
complex111
complex112
complex113
complex114	GO:0033309	GO:0005933	GO:0030427	GO:0005816	GO:0005815	GO:0000922	GO:0005819	GO:0005694	GO:0005634	GO:0000785	GO:0015630	GO:0005623	GO:0044464	GO:0044430	GO:0005856	GO:0000790
complex115
complex116	GO:0000131	GO:0005934	GO:0005938	GO:0099568	GO:0005935
complex117
complex118	GO:0031298	GO:0005656	GO:0036387	GO:0043596	GO:0031261	GO:0005657	GO:0032993	GO:0044427	GO:0005694	GO:0044454	GO:0000228	GO:0097373	GO:0044451	GO:0005654	GO:0031981	GO:0043228	GO:0043232	GO:0043234
complex119	GO:0031988	GO:0031410	GO:0031982	GO:0012505
complex120
complex121	GO:0005618	GO:0009277	GO:0030312
complex122
complex123
complex124
complex125
complex126	GO:0031224	GO:0044425	GO:0016020
complex127
complex128	GO:1990530	GO:0031984	GO:0044431	GO:0005794	GO:0030427	GO:0043332	GO:0044463	GO:0005937	GO:0042995	GO:0005935	GO:0005770	GO:0012505	GO:0005933
complex129
complex130
complex131	GO:0015630	GO:0044453	GO:0005634	GO:0005816	GO:0044430	GO:0005815	GO:0005856	GO:0031965	GO:0005635
complex132
complex133
complex134	GO:0008287	GO:1903293
complex135
complex136
complex137
complex138
complex139	GO:0019867	GO:0031968	GO:0005740	GO:0031966	GO:0031967	GO:0031975	GO:0044429	GO:0098805	GO:0098588	GO:0055037	GO:0031090	GO:0005739	GO:0016020
complex140
complex141	GO:0044438	GO:0044439	GO:0005777	GO:0042579	GO:0098805	GO:0098588	GO:0031090
complex142	GO:0000922	GO:0005819	GO:0015630	GO:0044430	GO:0005856	GO:0043228	GO:0043232
complex143
complex144
complex145
complex146
complex147	GO:0000793	GO:0030896	GO:0044454	GO:0000795	GO:0000228	GO:0044427	GO:0005694	GO:0044428
complex148	GO:0016021	GO:0031224	GO:0005886	GO:0005773	GO:0044459	GO:0016020	GO:0044425	GO:0071944	GO:0005768
complex149
complex150
complex151
complex152
complex153
complex154
complex155
complex156	GO:0031233	GO:0031362
complex157
complex158
complex159	GO:0005856	GO:0005816	GO:0005815	GO:0000922	GO:0005819	GO:0005874	GO:0099512	GO:0099513	GO:0000778	GO:0000777	GO:0000780	GO:0000779	GO:0000776
complex160	GO:0022624	GO:0000502
complex161
complex162
complex163	GO:0044391	GO:0005840	GO:0022625	GO:0022627	GO:0043228	GO:0043232	GO:0015934	GO:0030529	GO:1990904	GO:0015935	GO:0005829
complex164
complex165
complex166
complex167
complex168
complex169
complex170
complex171
complex172
complex173	GO:0044432	GO:0044425	GO:0005789	GO:0042175
complex174
complex175	GO:0071256	GO:0005791	GO:0030867
complex176	GO:0005783
complex177
complex178
complex179
complex180
complex181
complex182	GO:0071944	GO:0016021	GO:0031224	GO:0044425	GO:0016020
complex183
complex184
complex185
complex186
complex187
complex188	GO:0097505	GO:1990234	GO:1902494	GO:0000502
complex189	GO:0000922	GO:0005819
complex190
complex191
complex192	GO:0005934	GO:0043332	GO:0044463	GO:0005937	GO:0042995
complex193
complex194
complex195
complex196	GO:0000942
complex197
complex198
complex199
complex200
complex201	GO:0000815	GO:0044440	GO:0036452	GO:0098796	GO:0012505
complex202
complex203
complex204	GO:0044425	GO:0016020	GO:0000329	GO:0098852	GO:0005774	GO:0044437	GO:0000322	GO:0000323	GO:0000324	GO:0005773
complex205
complex206
complex207
complex208	GO:0071944	GO:0044425	GO:0016021	GO:0031224	GO:0016020	GO:0044459	GO:0005887	GO:0031226
complex209
complex210
complex211
complex212
complex213	GO:0031090
complex214
complex215
complex216
complex217	GO:0019898	GO:0000407
complex218
complex219	GO:0071010
complex220
complex221
complex222
complex223
complex224
complex225	GO:0012505	GO:0016021	GO:0031224	GO:0044425	GO:0016020	GO:0005789	GO:0042175	GO:0044432
complex226
complex227	GO:0043601	GO:0043596	GO:0005657	GO:0032993	GO:0055029	GO:0000428	GO:0030880	GO:0061695	GO:0044454	GO:0000228	GO:0044427	GO:1990234	GO:0005694	GO:1902494	GO:0031981	GO:0043233	GO:0070013	GO:0031974	GO:0044428	GO:0043228	GO:0043232
complex228
complex229
complex230
complex231
complex232
complex233	GO:0000798	GO:0008278	GO:0000794	GO:0000793	GO:0044454	GO:0000228	GO:0044427	GO:0005694	GO:0044428	GO:0031981
complex234	GO:1990904	GO:0044445	GO:0044391	GO:0005840	GO:0022625	GO:0043228	GO:0043232
complex235	GO:0070603	GO:0000790	GO:0000785	GO:0044454	GO:0000228	GO:0044427	GO:0005694	GO:0031981	GO:0043233	GO:0070013	GO:0031974	GO:0044428	GO:0043228	GO:0043232	GO:0043234	GO:0005634	GO:0032991	GO:0031011	GO:0033202	GO:0035267	GO:0043189	GO:1902562	GO:0044446	GO:0044422	GO:0097255	GO:0070209	GO:0000123	GO:0031248	GO:1902493	GO:0043231	GO:0043227
complex236
complex237
complex238
complex239	GO:0031967	GO:0031975	GO:0044615	GO:0012505	GO:0044613	GO:0044428	GO:0000176	GO:0044446	GO:0044422	GO:0000178	GO:0016021	GO:0031224	GO:0043234	GO:0005634
complex240
complex241
complex242
complex243	GO:0000502	GO:0031597	GO:0008541	GO:0034515	GO:0008540	GO:0044445	GO:0031595	GO:0043234	GO:0005829	GO:0032991	GO:0005634	GO:0044444	GO:0044424	GO:0005622
complex244
complex245	GO:0031224	GO:0034399	GO:0044425
complex246	GO:0005730	GO:0030529	GO:1990904	GO:0031981	GO:0043233	GO:0070013	GO:0044428	GO:0031974	GO:0043228	GO:0043232	GO:0032991	GO:0044446	GO:0044422	GO:0005634	GO:0043229	GO:0043226	GO:0030691	GO:0043231	GO:0043227	GO:0030689	GO:0015934	GO:0044424	GO:0030686	GO:0005622	GO:0022625
complex247
complex248	GO:0005739
complex249	GO:0005829	GO:0043234
complex250	GO:0005654	GO:0016592	GO:0090575	GO:0016591	GO:0044798	GO:0005667	GO:0055029	GO:0000428	GO:0030880	GO:0061695	GO:0031981	GO:1990234	GO:0043233	GO:0070013	GO:0031974	GO:0044428	GO:1902494	GO:0043234	GO:0005634	GO:0032991	GO:0044446	GO:0044422	GO:0043231	GO:0043227	GO:0043229	GO:0043226	GO:0005671	GO:0046695
complex251
complex252
complex253	GO:0022626
complex254	GO:0070603	GO:0044428	GO:0043234	GO:0005634	GO:0032991	GO:0044446	GO:0044422	GO:0016586	GO:0005829
complex255
complex256
complex257	GO:0031248	GO:1902493	GO:0022626	GO:0044445	GO:0005840	GO:1990234	GO:1902494	GO:0030529	GO:1990904	GO:0005829
complex258	GO:0005759
complex259
complex260	GO:0000313	GO:0005761	GO:0015934	GO:0005759	GO:0044391	GO:0005840	GO:0044429	GO:0043228	GO:0043232
complex261	GO:0000428	GO:0030880	GO:0044452	GO:0061695	GO:0005730	GO:1990234	GO:1902494	GO:0005666	GO:0031981	GO:0043233	GO:0070013	GO:0031974	GO:0044428	GO:0043228	GO:0043232	GO:0043234	GO:0005665	GO:0005634	GO:0032991	GO:0044451	GO:0044446	GO:0005654	GO:0044422	GO:0016591	GO:0043231	GO:0043227
complex262	GO:0000445	GO:0000446	GO:0008023	GO:0000781	GO:0098687	GO:0044451	GO:0005634	GO:0005654	GO:0044427	GO:0005694	GO:0044428
complex263	GO:0043233	GO:0070013	GO:0031974	GO:0044428	GO:0043228	GO:0043232
complex264	GO:0044815	GO:0031298	GO:0043596	GO:0005657	GO:0032993	GO:0000790	GO:0000785	GO:0044454	GO:0000228	GO:0044427	GO:0005694
complex265	GO:0005794	GO:0012505	GO:0043234	GO:0044446	GO:0044422	GO:0032991	GO:0044444
complex266	GO:0005934	GO:0030427	GO:0000159	GO:0008287	GO:1903293
complex267
complex268
complex269	GO:1990904	GO:0030684	GO:0043228	GO:0043232	GO:0022625	GO:0005730	GO:0032991	GO:0015934	GO:0022626	GO:0044446	GO:0044422	GO:0044445	GO:0044391
complex270	GO:0005686	GO:0005684	GO:0005681	GO:0097525	GO:0030532	GO:0071013	GO:0030529	GO:1990904	GO:0044428	GO:0032991	GO:0071011	GO:0044446	GO:0044422	GO:0005682	GO:0005685	GO:0005634	GO:0046540	GO:0097526	GO:0005687
complex271
complex272
complex273
complex274
complex275	GO:0005856	GO:0030479	GO:0061645	GO:0030863	GO:0030864
complex276
complex277	GO:0032040	GO:0030529	GO:1990904	GO:0031981
complex278	GO:0031501	GO:0031985	GO:0030173	GO:0031228	GO:0005795	GO:0098791	GO:0000139	GO:0031984	GO:0031090	GO:0044431	GO:0031301	GO:0031300	GO:0005794	GO:0098796	GO:0016020	GO:0098588	GO:1990234	GO:1902494	GO:0016021	GO:0031224	GO:0043234	GO:1990429	GO:1990415	GO:0044446	GO:0044422	GO:0044425	GO:1990351	GO:0012505
complex279
complex280
complex281
complex282	GO:0000176	GO:0043234	GO:0055087	GO:0031981	GO:0005730	GO:0032991	GO:0043233	GO:0070013	GO:0031974	GO:0044428	GO:0044444
complex283	GO:0045259	GO:0098798
complex284
complex285
complex286
complex287	GO:0000428	GO:0030880	GO:0061695
complex288
complex289	GO:0000777	GO:0000779	GO:0098687	GO:0000778	GO:0000780	GO:0000793	GO:0000794	GO:0044427	GO:0005694	GO:0000817	GO:0044454	GO:0000228	GO:0043228	GO:0043232	GO:0043234	GO:0031981	GO:0043233	GO:0070013	GO:0031974	GO:0044428	GO:0032991	GO:0000940	GO:0000942	GO:0044446	GO:0044422	GO:0005634
complex290
complex291	GO:0044391	GO:0005840	GO:0022625	GO:0030529	GO:1990904	GO:0015934	GO:0030684	GO:0005829
complex292
complex293	GO:0005956	GO:0055029	GO:0000428	GO:0030880	GO:0034456	GO:0031981	GO:0035327	GO:0043233	GO:0070013	GO:0061695	GO:0031974	GO:0044428	GO:0044451	GO:0005654	GO:0043234	GO:0016591	GO:0000785	GO:1990234	GO:0043228	GO:0043232	GO:0035101	GO:0005634	GO:0032991	GO:1902494	GO:0044427	GO:0030686	GO:0005694	GO:0044446	GO:0044422	GO:0005658	GO:0044452	GO:0030684	GO:0030894	GO:0043601	GO:0031298
complex294
complex295	GO:0005763	GO:0044391	GO:0005840	GO:0000313	GO:0005761	GO:0005759	GO:0030529	GO:1990904	GO:0043228	GO:0043232	GO:0044429
complex296
complex297	GO:1903293	GO:0043234	GO:0005694	GO:0031981	GO:0043233	GO:0070013	GO:1902494	GO:0031974	GO:0044428	GO:0005634	GO:0032991	GO:0043228	GO:0043232	GO:0000228
complex298
complex299	GO:0000324	GO:0005773	GO:0000329	GO:0098852	GO:0005774	GO:0044437	GO:0098588	GO:0005770	GO:0098805	GO:0031090	GO:0030897	GO:0016020	GO:1990816	GO:0044232	GO:0005768	GO:0044440
complex300
complex301	GO:0000131
complex302	GO:0044428	GO:0043234	GO:0005634	GO:0032991	GO:0044446	GO:0044422	GO:0016514	GO:0090544	GO:0043231	GO:0043227	GO:0043229	GO:0043226
complex303
complex304	GO:0030863	GO:0030864	GO:0015629	GO:0044448	GO:0005938	GO:0099568	GO:0044430	GO:0005856	GO:0043332	GO:0044463	GO:0005937	GO:0042995	GO:0030427	GO:0043228	GO:0043232	GO:1990528	GO:0071944	GO:0044444
complex305	GO:0005783	GO:0012505	GO:0043234	GO:0098796	GO:0005777	GO:0042579	GO:0032991	GO:0044425	GO:0044444
complex306
complex307
complex308
complex309	GO:0030529	GO:1990904	GO:0005730	GO:0030688	GO:0043228	GO:0043232	GO:0031981
complex310	GO:0035861	GO:1990391	GO:0044427	GO:0005694
complex311	GO:0000313	GO:0005761	GO:0015934	GO:0005759	GO:0044391	GO:0005840	GO:0044429	GO:0030529	GO:1990904	GO:0005739	GO:0043233	GO:0070013	GO:0031974	GO:0043228	GO:0043232	GO:0032991	GO:0044446	GO:0044422	GO:0044444	GO:0043231	GO:0043227	GO:0005737	GO:0043229	GO:0043226	GO:0044424	GO:0005622	GO:0005623	GO:0044464
complex312	GO:0044448	GO:0044463	GO:0005937	GO:0042995	GO:0005628	GO:0042763	GO:0042764	GO:0005938	GO:0099568	GO:0005934	GO:0030427	GO:0000131	GO:0005935	GO:0005933	GO:0071944	GO:0043234	GO:0032991	GO:0044444	GO:0016020
complex313	GO:0044391	GO:0005840	GO:0022625	GO:0015934	GO:0030529	GO:1990904	GO:0005829	GO:0043228	GO:0043232	GO:0032991	GO:0044446	GO:0044422	GO:0044444	GO:0022627
complex314	GO:1990904	GO:0044445	GO:0044391	GO:0005840	GO:0022625
complex315	GO:0030529	GO:1990904	GO:0031981	GO:0005730
complex316	GO:0005934	GO:0015935
complex317	GO:0031975	GO:0044429	GO:0005739	GO:0044425	GO:0031966	GO:0098799	GO:0098798	GO:0016020	GO:0044455
complex318	GO:0005724	GO:0031933	GO:0000792	GO:0000784	GO:0000781
complex319
complex320	GO:0043228	GO:0043232	GO:0032040	GO:0030686	GO:0030529	GO:1990904	GO:0031981	GO:0043233	GO:0070013	GO:0031974	GO:0044428	GO:0044446	GO:0044422
complex321	GO:1990234	GO:1902494
complex322	GO:0030863	GO:0030864	GO:0015629	GO:0044448	GO:0044463	GO:0042995	GO:0005938	GO:0099568	GO:0044430	GO:0005856	GO:0043228	GO:0043232
complex323	GO:0022626
complex324
complex325	GO:0000313	GO:0005761	GO:0015935	GO:0005759	GO:0044391	GO:0005840	GO:0044429	GO:0030529	GO:1990904	GO:0043233	GO:0070013	GO:0031974	GO:0005739	GO:0043228	GO:0043232
complex326
complex327
complex328	GO:0019866	GO:0031966	GO:0031304	GO:0005740
complex329
complex330
complex331
complex332
complex333
complex334
complex335
complex336
complex337	GO:0031975
complex338	GO:0045240	GO:0045252	GO:0030062	GO:0045239	GO:1990204	GO:0009295	GO:0042645	GO:0098798	GO:0005759	GO:1990234	GO:0043233	GO:0070013	GO:0031974	GO:0044429	GO:1902494	GO:0043228	GO:0043232
complex339	GO:0031597	GO:0000502	GO:0042175	GO:0044445	GO:0019773	GO:0019774	GO:0012505	GO:0005829
complex340	GO:0030312
complex341
complex342	GO:0034708	GO:0044451	GO:0005654	GO:1990234	GO:1902494	GO:0031981	GO:0043233	GO:0070013	GO:0031974	GO:0044428	GO:0043234	GO:0005634	GO:0032991	GO:0044446	GO:0044422
complex343	GO:0030684	GO:0031429	GO:0072588	GO:0030529	GO:1990904	GO:0005697	GO:0031981	GO:0043233	GO:0070013	GO:0031974	GO:0044428	GO:0043228	GO:0043232	GO:0005732
complex344
complex345
complex346
complex347	GO:0022626	GO:0030529	GO:1990904	GO:0044445	GO:0044391	GO:0005840	GO:0043228	GO:0043232
complex348	GO:0044452	GO:0005730	GO:0032545	GO:0030686	GO:0030684	GO:0031981	GO:0043233	GO:0070013	GO:0031974	GO:0044428	GO:0043228	GO:0043232	GO:0005634	GO:0043234	GO:0030529	GO:1990904
complex349
complex350
complex351
complex352	GO:0005656	GO:0036387	GO:0031261	GO:0032993	GO:0044451	GO:0005654	GO:0044454	GO:0000228	GO:0044427	GO:0005694	GO:0031981	GO:0043233	GO:0070013	GO:0031974	GO:0044428	GO:0043228	GO:0043232	GO:0043234	GO:0005634	GO:0032991
complex353
complex354	GO:0044815	GO:0000790	GO:0000785	GO:0032993	GO:0044427	GO:0005694	GO:0031981	GO:0044454	GO:0034506	GO:0043505	GO:0061638	GO:0000228	GO:0043233	GO:0070013	GO:0031974	GO:0000123	GO:0031248	GO:1902493	GO:0044428	GO:0005634	GO:0000775	GO:0043234	GO:0098687	GO:0031298	GO:0044446	GO:0044422	GO:0043228	GO:0043232
complex355
complex356	GO:0035770	GO:0036464
complex357	GO:0030684	GO:0030529	GO:1990904	GO:0044391	GO:0022627	GO:0005840	GO:0030686	GO:0043228	GO:0043232
complex358	GO:0005694
complex359
complex360
complex361
complex362	GO:0005694	GO:0000781	GO:0030894	GO:0043601	GO:0043233	GO:0070013	GO:0032301	GO:0031974	GO:0031981	GO:0005634	GO:0098687	GO:0043228	GO:0043232	GO:0043596	GO:0044454	GO:0032300	GO:0005657	GO:0032993	GO:0044427	GO:0044428	GO:0000794	GO:0000793	GO:0043231	GO:0043227
complex363	GO:1990391
complex364	GO:0022626	GO:0005829
complex365
complex366
complex367
complex368	GO:0035770	GO:0036464	GO:0030529	GO:1990904	GO:0043228	GO:0043232	GO:0000932
complex369	GO:1990904	GO:0015934	GO:0022626
complex370	GO:0005934	GO:0015629	GO:0044430	GO:0005856	GO:0016459	GO:0016460	GO:0005935	GO:0005884	GO:0031941	GO:0099512	GO:0099513	GO:0000131	GO:0030863	GO:0030864	GO:0000142	GO:0005826	GO:0070938	GO:0043228	GO:0043232	GO:0043332	GO:0044448	GO:0044463	GO:0005937	GO:0042995	GO:0032153	GO:0032155	GO:0005938	GO:0099568
complex371
complex372
complex373
complex374
complex375
complex376	GO:0044451	GO:0005654	GO:0031981	GO:0043233	GO:0070013	GO:0031974	GO:0044428	GO:0043234	GO:0005634	GO:0032991	GO:0044446	GO:0044422	GO:0043231	GO:0043227	GO:0043229	GO:0043226
complex377
complex378	GO:0032040	GO:0005730	GO:0030529	GO:1990904	GO:0031981	GO:0043233	GO:0070013	GO:0031974	GO:0044428	GO:0043228	GO:0043232
complex379	GO:0022626	GO:0044445	GO:0044391	GO:0005840	GO:0030529	GO:1990904	GO:0005829	GO:0043228	GO:0043232
complex380
complex381
complex382	GO:0044815	GO:0000794	GO:0000793	GO:0044454	GO:0000228	GO:0044427	GO:0005694	GO:0031981	GO:0043233	GO:0070013	GO:0031974	GO:0044428	GO:0043228	GO:0043232	GO:0043234
complex383	GO:0097346	GO:0070603	GO:0000790	GO:0000785	GO:0044454	GO:0000228	GO:0044427	GO:0005694	GO:1902494	GO:0031981	GO:0043233	GO:0070013	GO:0031974	GO:0044428	GO:0043228	GO:0043232	GO:0043234	GO:0005634	GO:0032991	GO:0000812	GO:0044446	GO:0044422	GO:0097255	GO:0070209	GO:0043231	GO:0043227
complex384	GO:0030684
complex385
complex386	GO:0030529	GO:1990904	GO:0005730	GO:0043228	GO:0043232
complex387
complex388
complex389
complex390
complex391
complex392
complex393
complex394	GO:0012510	GO:0030131	GO:0030140	GO:0030118	GO:0030119	GO:0030125	GO:0030660	GO:0030665	GO:0030658	GO:0030120	GO:0030136	GO:0030117	GO:0048475	GO:0005798	GO:0030662	GO:0012506	GO:0030659	GO:0044433	GO:0030133	GO:0000139	GO:0030135	GO:0016023	GO:0031988	GO:0031410	GO:0031982	GO:0044431	GO:0005794	GO:0098796	GO:0098805	GO:0098588	GO:0044425	GO:0031090	GO:0012505	GO:0016020
complex395
complex396	GO:0070692	GO:0032806	GO:0000307	GO:0008023	GO:1902554	GO:1902911	GO:0061695	GO:0044451	GO:0005654	GO:0005730	GO:1990234	GO:1902494
complex397
complex398
complex399
complex400
complex401	GO:0005681	GO:0005686	GO:0030529	GO:1990904	GO:0005684	GO:0044428	GO:0005682	GO:0046540	GO:0097526	GO:0071013	GO:0005634	GO:0032991
complex402	GO:0031502	GO:0031501
complex403	GO:0046695	GO:0000123	GO:0031248	GO:1902493	GO:0044451	GO:0005654	GO:1990234	GO:1902494	GO:0031981	GO:0043233	GO:0070013	GO:0031974	GO:0044428	GO:0005671	GO:0043234	GO:0071819	GO:0005634	GO:0032991	GO:0005669	GO:0044446	GO:0044422	GO:0090575	GO:0016591	GO:0044798	GO:0005667	GO:0043231	GO:0043227	GO:0055029	GO:0000428	GO:0030880
complex404	GO:0071012	GO:0071013	GO:0005684	GO:0000974	GO:0030529	GO:1990904	GO:0044428	GO:0071007	GO:0071014	GO:0005634	GO:0032991	GO:0044446	GO:0044422	GO:0097525	GO:0030532	GO:0071004	GO:0071010	GO:0043231	GO:0043227	GO:0071011	GO:0005682	GO:0005686	GO:0043229	GO:0043226	GO:0071008	GO:0046540	GO:0097526
complex405	GO:0030529	GO:1990904
complex406	GO:0016591	GO:0044798	GO:0005667	GO:0055029	GO:0000428	GO:0030880	GO:0044451	GO:0005654	GO:0061695	GO:1990234	GO:1902494	GO:0046695	GO:0000124	GO:0070461	GO:0031981	GO:0000123	GO:0043233	GO:0070013	GO:0031974	GO:0031248	GO:1902493	GO:0044428	GO:0043234	GO:0005634	GO:0032991	GO:0044446	GO:0044422	GO:0043231	GO:0043227
complex407
complex408
complex409
complex410
complex411
complex412
complex413	GO:0044391	GO:0005840	GO:0022625
complex414
complex415	GO:0000792	GO:0032040	GO:0005730	GO:0044452	GO:0000785	GO:0030684	GO:0031981	GO:0044427	GO:0005694
complex416
complex417
complex418	GO:0030529	GO:1990904	GO:0032040	GO:0005730
complex419	GO:0098797	GO:0019897	GO:0009898	GO:0098562	GO:0098552	GO:0098796	GO:0044425	GO:0019898
complex420
complex421
complex422	GO:0031981	GO:0043233	GO:0070013	GO:0031974	GO:0044428	GO:0043228	GO:0043232	GO:0030687
complex423
complex424	GO:0000313	GO:0005761	GO:0015934	GO:0005759	GO:0044391	GO:0005840	GO:0044429	GO:0030529	GO:1990904	GO:0005739	GO:0043233	GO:0070013	GO:0031974	GO:0043228	GO:0043232	GO:0032991	GO:0044446	GO:0044422	GO:0044444	GO:0043231	GO:0043227	GO:0005737	GO:0043229	GO:0043226	GO:0044424	GO:0005622
complex425	GO:0036436	GO:0005694	GO:0016587	GO:0008623	GO:0000790	GO:0000228	GO:0000788	GO:0000785	GO:0044428	GO:0000786	GO:0044815	GO:0044446	GO:0044422	GO:0044454	GO:0031298	GO:0005634
complex426
complex427
complex428
complex429
complex430	GO:0005768	GO:0005794	GO:0044425	GO:0012505	GO:0043234	GO:0016020	GO:0044431	GO:0032991	GO:0010008	GO:0005802
complex431	GO:0031010	GO:0000786	GO:0044815	GO:0031298	GO:0044428	GO:0043596	GO:0070603	GO:0005657	GO:0000228	GO:0032993
complex432
complex433	GO:0030894	GO:0043601	GO:0000109	GO:1990391	GO:0043596	GO:0005657	GO:0032993	GO:0061695	GO:0044454	GO:0000228	GO:0044427	GO:1990234	GO:0005694	GO:1902494	GO:0031981	GO:0043233	GO:0070013	GO:0031974	GO:0044428	GO:0043228	GO:0043232
complex434
complex435
complex436
complex437	GO:0070603	GO:0005634
complex438
complex439	GO:1903293
complex440	GO:0044391	GO:0005840	GO:0022625	GO:0015934	GO:0030529	GO:1990904	GO:0005829	GO:0043228	GO:0043232	GO:0032991	GO:0022627	GO:0044446	GO:0044422	GO:0015935	GO:0044444	GO:0030684	GO:0030687	GO:0005737	GO:0043229	GO:0043226	GO:0044424	GO:0005622	GO:0005623	GO:0044464
complex441	GO:0000313	GO:0005761	GO:0015934	GO:0005759	GO:0044391	GO:0005840	GO:0044429	GO:0030529	GO:1990904	GO:0043233	GO:0070013	GO:0031974	GO:0005739	GO:0043228	GO:0043232
complex442
complex443	GO:0005635	GO:0044615	GO:0031967	GO:0031975	GO:0012505	GO:0016021	GO:0031224	GO:0044425	GO:0044428
complex444
complex445	GO:0022626	GO:0044445	GO:0044391	GO:0005840	GO:0030687	GO:0030684	GO:0030529	GO:1990904	GO:0005829	GO:0043228	GO:0043232
complex446
complex447	GO:0071008	GO:0005684	GO:0030529	GO:1990904	GO:0044428
complex448
complex449
complex450
complex451
complex452
complex453
complex454	GO:0055029	GO:0000428	GO:0030880	GO:0044451	GO:0005654	GO:0061695	GO:1990234	GO:0031981	GO:1902494	GO:0043233	GO:0070013	GO:0031974	GO:0044428	GO:0043234	GO:0005634	GO:0005674	GO:0005736	GO:0032991	GO:0005666	GO:0044446	GO:0044422	GO:0032044	GO:0043231	GO:0043227	GO:0043229	GO:0043226	GO:0033553	GO:0044452	GO:0090575
complex455
complex456
complex457
complex458	GO:0031597	GO:0000502	GO:0044445	GO:0019773	GO:0019774	GO:0042175	GO:0005829	GO:0012505	GO:0005634	GO:0043234	GO:0016020	GO:0005789	GO:0032991	GO:0044432	GO:0043231	GO:0043227	GO:0005783	GO:0044444	GO:0043229	GO:0043226	GO:0098588	GO:0005737
complex459
complex460	GO:0005697	GO:0005730	GO:0005732	GO:0044452	GO:0030529	GO:1990904	GO:0031981
complex461
complex462
complex463	GO:1990391
complex464	GO:1902562	GO:0000123	GO:0031248	GO:1902493	GO:0044451	GO:0005654	GO:1990234	GO:1902494	GO:0031981	GO:0043233	GO:0070013	GO:0031974	GO:0044428	GO:0043234	GO:0032777	GO:0000812	GO:0000790	GO:0005634	GO:0000785	GO:0032991	GO:0097346	GO:0044446	GO:0044422	GO:0044454	GO:0000228	GO:0070603	GO:0044427	GO:0005694
complex465	GO:0030684	GO:0005654	GO:0030529	GO:1990904	GO:0032991
complex466
complex467
complex468
complex469
complex470
complex471
complex472
complex473	GO:0097525	GO:0030532	GO:0030529	GO:1990904	GO:0005682	GO:0005681	GO:0071013	GO:0044428	GO:0032991	GO:0071011	GO:1990726	GO:0005688	GO:0005687	GO:0005634	GO:0071004	GO:0071010	GO:0005689	GO:0044446	GO:0044422	GO:0000932	GO:0005685	GO:0005686	GO:0005684	GO:0035770	GO:0036464	GO:0034715	GO:0043229	GO:0043226	GO:0034719	GO:0043231	GO:0043227	GO:0005732	GO:0000243
complex474
complex475	GO:0033178	GO:0016471	GO:0033176	GO:0016469	GO:0000329	GO:0098852	GO:0005774	GO:0044437	GO:0000322	GO:0000323	GO:0000324	GO:0005773	GO:0098796	GO:0098805	GO:0098588	GO:0031090	GO:0044425	GO:0043234	GO:0016020	GO:0032991	GO:0044444	GO:0016021	GO:0031224
complex476	GO:1990904	GO:0005840	GO:0015934	GO:0022626	GO:0044445	GO:0043228	GO:0043232
complex477
complex478
complex479	GO:1990072	GO:0044440	GO:1990070	GO:0044431	GO:0005793	GO:0005794	GO:0005768	GO:0012505	GO:0005802	GO:0098791	GO:0043234	GO:0031984	GO:0032991	GO:0005769	GO:0005801	GO:0044446	GO:0044422
complex480
complex481
complex482	GO:0030687	GO:0030684	GO:0022625	GO:0032991	GO:0015934	GO:0022626	GO:0044445	GO:0044391
complex483
complex484	GO:0000790	GO:0000785	GO:0044451	GO:0005654	GO:0044454	GO:0000228	GO:0044427	GO:0070210	GO:0005694	GO:1902494	GO:0031981	GO:0043233	GO:0070013	GO:0031974	GO:0044428	GO:0043228	GO:0043232	GO:0043234	GO:0005634	GO:0032991	GO:0044446	GO:0044422
complex485
complex486
complex487	GO:0005654	GO:0031981	GO:0043233	GO:0070013	GO:0031974	GO:0044428
complex488	GO:0005935	GO:0044430	GO:0005856	GO:0005933
complex489
complex490
complex491
complex492	GO:0005697	GO:0005730	GO:0005732	GO:0044452	GO:0030529	GO:1990904	GO:0031981
complex493	GO:0044425	GO:0016020
complex494
complex495
complex496
complex497	GO:0044798	GO:0005667	GO:0044428	GO:0043234	GO:0005634	GO:0032991
complex498
complex499	GO:0000131	GO:0005934	GO:0016023	GO:0031988	GO:0031410	GO:0071944	GO:0031982	GO:0044431	GO:0005935
complex500	GO:0035032	GO:0034271	GO:0019898	GO:0061695	GO:0098796	GO:1990234	GO:0071561	GO:1902494	GO:0000329	GO:0098852	GO:0044232	GO:0005774	GO:0044437	GO:0000407	GO:0000322	GO:0000323	GO:0000324	GO:0005773	GO:0005643	GO:0098805	GO:0044425
complex501
complex502	GO:0005688	GO:0035770	GO:0036464	GO:0097525	GO:0030532	GO:0030529	GO:1990904	GO:0046540	GO:0097526	GO:0005732	GO:0032991	GO:0010494	GO:0043228	GO:0043232	GO:0005634	GO:0071011	GO:0005730	GO:0071013
complex503
complex504
complex505
complex506
complex507	GO:1990415	GO:1990351
complex508
complex509	GO:0030532	GO:0005681	GO:0071004	GO:0071010	GO:0005684	GO:0000243	GO:0005682	GO:0046540	GO:0097526	GO:0071013	GO:0030529	GO:1990904	GO:0071011	GO:0005686	GO:0034715	GO:0034719	GO:0005689	GO:0044428	GO:0005687	GO:0005634	GO:0032991	GO:0044446	GO:0044422
complex510
complex511	GO:0030684	GO:0005730	GO:0030529	GO:1990904	GO:0031981	GO:0044452	GO:0043233	GO:0070013	GO:0031974	GO:0044428	GO:0043228	GO:0043232	GO:0005634	GO:0032991	GO:0034388	GO:0034455	GO:0044446	GO:0044422	GO:0033553	GO:0000792	GO:0043231	GO:0034457	GO:0043227	GO:0030688	GO:0043234	GO:0043229	GO:0043226	GO:0030692	GO:0030689	GO:0044424	GO:0005622	GO:0000785	GO:0005623	GO:0044464
complex512
complex513
complex514	GO:0044428	GO:0005634	GO:0032991	GO:0044446	GO:0044422
complex515
complex516	GO:0043234	GO:0032991
complex517	GO:0005635	GO:0031967	GO:0031975	GO:0012505	GO:0044425	GO:0044428	GO:0042272	GO:0043234	GO:0016021	GO:0031224	GO:0016020	GO:0035859	GO:0005634	GO:0032991	GO:0044446	GO:0044422
complex518	GO:0030529	GO:1990904	GO:0030688	GO:0022627	GO:0015935	GO:0032991	GO:0005730	GO:0022626	GO:0005840	GO:0043228	GO:0043232	GO:0044445	GO:0044391
complex519
complex520
complex521
complex522	GO:0030658	GO:0030127	GO:0030134	GO:0030662	GO:0012506	GO:0030659	GO:0044433	GO:0030133	GO:0030135	GO:0030120	GO:0030117	GO:0048475	GO:0016023	GO:0031988	GO:0031410	GO:0031982	GO:0098805	GO:0005801	GO:0098588	GO:0098796	GO:0031090	GO:0012505
complex523
complex524
complex525
complex526
complex527
complex528
complex529	GO:0030529	GO:1990904	GO:0070993	GO:0022627	GO:0032991	GO:0022626	GO:0015935	GO:0033290	GO:0044445	GO:0030684	GO:0005840	GO:0044444	GO:0010494	GO:0044391	GO:0043228	GO:0043232	GO:0035770	GO:0036464	GO:0030686	GO:0005737
complex530
complex531	GO:0031248	GO:1902493	GO:0000124	GO:0070461	GO:0044451	GO:0005654	GO:1990234	GO:1902494	GO:0046695	GO:0031981	GO:0043233	GO:0070013	GO:0031974	GO:0044428
complex532
complex533
complex534
complex535
complex536	GO:0030529	GO:1990904	GO:0015934	GO:0022626
complex537
complex538	GO:0036437	GO:0070603
complex539	GO:0032806	GO:1902554	GO:1902911	GO:0090575	GO:0016591	GO:0044798	GO:0005667	GO:0055029	GO:0000428	GO:0030880	GO:0032991	GO:0061695	GO:0022626
complex540	GO:0030529	GO:1990904	GO:0005730	GO:0043228	GO:0043232	GO:0031981	GO:0032991	GO:0044428	GO:0044446	GO:0044422	GO:0043233	GO:0070013	GO:0031974	GO:0022625	GO:0015934	GO:0005634	GO:0070545	GO:0043229	GO:0043226	GO:0022626	GO:0044391	GO:0030689	GO:0030686	GO:0044445	GO:0005840	GO:0030690	GO:0030691	GO:0044424	GO:0005622	GO:0005623	GO:0044464
complex541	GO:0036464	GO:0030529	GO:1990904
complex542	GO:0000118	GO:0070210	GO:0000790	GO:0000785	GO:0044451	GO:0005654	GO:0044454	GO:0000228	GO:0044427	GO:0005694	GO:1902494	GO:0032221	GO:0031981	GO:0043233	GO:0070013	GO:0031974	GO:0044428	GO:0043228	GO:0043232	GO:0043234	GO:0005634	GO:0032991	GO:0044446	GO:0044422	GO:0043231	GO:0043227
complex543
complex544	GO:0030681	GO:0030677	GO:1902555	GO:0005732	GO:0044452	GO:0005730	GO:0030529	GO:1990904	GO:1902494	GO:0031981	GO:0043233	GO:0070013	GO:0031974	GO:0044428	GO:0043228	GO:0043232	GO:0032991	GO:0043234	GO:0005634	GO:0044446	GO:0044422
complex545
complex546
complex547
complex548	GO:0000428	GO:0030880	GO:0061695	GO:0044451	GO:0005654	GO:1990234	GO:1902494	GO:0031981	GO:0043233	GO:0070013	GO:0031974	GO:0044428	GO:0005736	GO:0043234	GO:0005634	GO:0005665	GO:0044446	GO:0044422	GO:0032991	GO:0044452	GO:0005730	GO:0016591	GO:0043231	GO:0043227	GO:0043229	GO:0043226
complex549
complex550	GO:0044445	GO:0044391
complex551
complex552	GO:0044815	GO:0000790	GO:0031298	GO:0000785	GO:0043596	GO:0005657	GO:0044454	GO:0032993	GO:0000228
complex553	GO:0022626
complex554
complex555
complex556	GO:1902554	GO:1902911	GO:0000112	GO:0000439	GO:0090575	GO:0016591	GO:0044798	GO:0005667	GO:0055029	GO:0000428	GO:0030880	GO:0000109	GO:1990391	GO:0061695	GO:0044451	GO:0005654	GO:1990234	GO:1902494	GO:0031981
complex557
complex558
complex559
complex560	GO:0005730	GO:0005634	GO:0043234
complex561	GO:0044440	GO:0098796	GO:0005768	GO:0000329	GO:0098852	GO:0005774	GO:0044437	GO:0000322	GO:0000323	GO:0000324	GO:0005773	GO:0098805	GO:0098588	GO:0044425	GO:0031090	GO:0012505	GO:0043234	GO:0016020	GO:0032991	GO:0005770	GO:0044446	GO:0044422
complex562	GO:0031502	GO:0031501
complex563
complex564	GO:0030660	GO:0030137	GO:0030120	GO:0030117	GO:0048475	GO:0005798	GO:0030662	GO:0012506	GO:0030659	GO:0044433	GO:0000139	GO:0030135	GO:0016023	GO:0031988	GO:0031410	GO:0031982	GO:0044431	GO:0005794	GO:0098796	GO:0098805	GO:0098588	GO:0031090	GO:0012505	GO:0044425	GO:0043234	GO:0016020	GO:0032991	GO:0044446	GO:0044422
complex565	GO:0030529	GO:1990904	GO:0032991	GO:0022625	GO:0005730	GO:0015934	GO:0022626	GO:0031981	GO:0043228	GO:0043232	GO:0044445	GO:0005840	GO:0044391	GO:0043233	GO:0070013	GO:0031974	GO:0044446	GO:0097344	GO:0044422	GO:0044428	GO:0043229	GO:0043226	GO:0005634	GO:0005654
complex566
complex567
complex568	GO:0031597	GO:0000502	GO:0008540	GO:0034515	GO:0008541	GO:0044445	GO:0031595	GO:0005829	GO:0043234	GO:0032991	GO:0005634	GO:0044444
complex569	GO:0000123	GO:0046695	GO:0031248	GO:1902493	GO:0044451	GO:0005654	GO:1990234	GO:1902494	GO:0031981	GO:0043233	GO:0070013	GO:0031974	GO:0044428	GO:0005671	GO:0043234	GO:0005669	GO:0005634	GO:0032991	GO:0071819	GO:0044446	GO:0044422	GO:0090575	GO:0016591	GO:0044798	GO:0005667	GO:0055029	GO:0000428	GO:0030880	GO:0061695	GO:0043231	GO:0043227	GO:0043229	GO:0043226
complex570	GO:0005686
complex571
complex572	GO:0046540	GO:0097526	GO:0030529	GO:1990904
complex573	GO:0000313	GO:0005761	GO:0015934	GO:0005759	GO:0044391	GO:0005840	GO:0044429	GO:0005739	GO:0030529	GO:1990904	GO:0043233	GO:0070013	GO:0031974	GO:0043228	GO:0043232	GO:0044444	GO:0032991	GO:0044446	GO:0044422	GO:0043231	GO:0043227	GO:0005737	GO:0043229	GO:0043226
complex574
complex575
complex576	GO:0000812	GO:0031011	GO:0033202	GO:0097346	GO:0070603
complex577
complex578	GO:0005685	GO:0097525	GO:0046540	GO:0097526	GO:0071011	GO:0005686	GO:0005687	GO:0071004	GO:0071010	GO:0005681	GO:0071013	GO:0034719	GO:0005684	GO:0005689	GO:0030529	GO:1990904	GO:0034715	GO:0044428	GO:0005634	GO:0032991	GO:0000243
complex579
complex580
complex581	GO:0000177	GO:0031981	GO:0043233	GO:0070013	GO:0043234	GO:0031974	GO:0044428	GO:0032991	GO:0005730	GO:0005634	GO:0044446	GO:0044422	GO:0043228	GO:0043232	GO:0044444
complex582	GO:0016592	GO:0016591	GO:0044451	GO:0044798	GO:0005667	GO:0005654	GO:0055029	GO:0000428	GO:0030880	GO:0061695	GO:0031981	GO:1990234	GO:0043233	GO:0070013	GO:0031974	GO:1902494	GO:0044428	GO:0043234	GO:0005634	GO:0032991	GO:0044446	GO:0044422	GO:0043231	GO:0043227	GO:0043229	GO:0043226	GO:0044424	GO:0005622
complex583	GO:0044445	GO:0044391	GO:0022625	GO:0005840	GO:0015934	GO:0030529	GO:1990904	GO:0005829
complex584
complex585	GO:0022626
complex586	GO:0000932	GO:0035770	GO:0036464	GO:0043234	GO:0030529	GO:1990904
complex587	GO:0071004	GO:0071010	GO:0005681	GO:0097525	GO:0030532	GO:0000243	GO:0030529	GO:1990904	GO:0044428	GO:0005634	GO:0032991	GO:0071011	GO:0005682	GO:0005686	GO:0005687	GO:0044446	GO:0044422	GO:0046540	GO:0097526	GO:0071013	GO:0005846	GO:0034715	GO:0034719	GO:0005689	GO:0034518	GO:0043231	GO:0043227	GO:0043229	GO:0043226
complex588
complex589	GO:0015935	GO:0000313	GO:0005761	GO:0005759	GO:0044391	GO:0005840	GO:0044429	GO:0030529	GO:1990904	GO:0005739	GO:0043233	GO:0070013	GO:0031974	GO:0043228	GO:0043232	GO:0032991	GO:0044446	GO:0044422	GO:0044444	GO:0005737	GO:0043229	GO:0043226	GO:0043231	GO:0043227	GO:0044424	GO:0005622	GO:0005623	GO:0044464
complex590
complex591
complex592	GO:0005850	GO:0043614	GO:0070993	GO:0016282	GO:0033290	GO:0043234	GO:0032991
complex593
complex594	GO:0000399	GO:0032161	GO:0005940	GO:0032156	GO:0000144	GO:0044448	GO:0032160	GO:0005938	GO:0099568	GO:0005935	GO:0031105	GO:0044430	GO:0005856	GO:0005933	GO:0030427	GO:0005628	GO:0042763	GO:0042764	GO:0001400	GO:0005937	GO:0042995	GO:0071944	GO:0043228	GO:0043232	GO:0005618	GO:0009277	GO:0030312	GO:0044463	GO:0072687	GO:0005621	GO:0044426	GO:0044462	GO:0005619	GO:0031160	GO:0005876	GO:0043332	GO:0044446	GO:0044422	GO:0005874
complex595	GO:0015629	GO:0000142	GO:0044448	GO:0005826	GO:0070938	GO:0005938	GO:0099568	GO:0044430	GO:0005856	GO:0032153	GO:0032155
complex596
complex597
complex598	GO:0000777	GO:0000780	GO:0000779	GO:0000776	GO:0000775	GO:0000794	GO:0000793	GO:0098687	GO:0044454	GO:0000228	GO:0044427	GO:0005694	GO:0031981	GO:0043233	GO:0070013	GO:0031974	GO:0044428	GO:0043228	GO:0043232
complex599
complex600
complex601
complex602
complex603
complex604
complex605	GO:0005684	GO:0000974	GO:0005681	GO:0071014	GO:0071007	GO:0071013	GO:0030529	GO:1990904	GO:0044428
complex606
complex607
complex608	GO:0042175	GO:0044432	GO:0098796	GO:1990234	GO:0005783	GO:1902494	GO:0098588	GO:0031090	GO:0012505	GO:0044425
complex609
complex610
complex611
complex612
complex613
complex614
complex615
complex616
complex617
complex618
complex619
complex620
complex621
complex622	GO:0034456	GO:0030686
complex623
complex624
complex625	GO:0044450	GO:0005824	GO:0000928	GO:0000930	GO:0008275	GO:0005816	GO:0005815	GO:0000922	GO:0005819	GO:0015630	GO:0044430	GO:0005856	GO:0000923	GO:0005813	GO:0032153	GO:0032155	GO:0043228	GO:0043232
complex626
complex627
complex628
complex629	GO:1990204	GO:0044429	GO:0098798	GO:0005759	GO:0031974	GO:0005739	GO:0009295	GO:0042645	GO:1902494	GO:0005758	GO:0031970
complex630
complex631
complex632
complex633
complex634
complex635
complex636
complex637
complex638
complex639
complex640
complex641	GO:0031227
complex642	GO:0031312
complex643
complex644	GO:0005694
complex645	GO:0022624	GO:0034515	GO:0031597	GO:0000502	GO:0044445	GO:0005829	GO:0043234
complex646	GO:0010494	GO:0000932	GO:0030529	GO:1990904
complex647	GO:0019005	GO:0000151	GO:1990234	GO:0035361	GO:1902494	GO:0043234
complex648
complex649	GO:0070461	GO:0046695	GO:0000123	GO:0031248	GO:1902493	GO:0044451	GO:0005654	GO:1990234	GO:1902494	GO:0005671	GO:0031981	GO:0043233	GO:0070013	GO:0031974	GO:0044428	GO:0043234	GO:0005669	GO:0005634	GO:0032991	GO:0090575	GO:0016591	GO:0044798	GO:0005667
complex650
complex651
complex652	GO:0005875	GO:0005881	GO:0005874	GO:0099512	GO:0099513	GO:0015630
complex653
complex654
complex655	GO:0000124	GO:0070461	GO:0000123	GO:0031248	GO:1902493	GO:0090575	GO:0016591	GO:0044798	GO:0005667	GO:0055029	GO:0000428	GO:0030880	GO:0061695	GO:0044451	GO:0005654	GO:1990234	GO:1902494
complex656
complex657
complex658	GO:0005720	GO:0005724	GO:0031933	GO:0000792	GO:0000784	GO:0000781
complex659
complex660	GO:0090575	GO:0044798	GO:0005667
complex661
complex662
complex663
complex664
complex665
complex666	GO:0030427	GO:0005934
complex667
complex668
complex669
complex670
complex671
complex672
complex673	GO:1990234	GO:1902494
complex674
complex675
complex676
complex677
complex678
complex679
complex680
complex681
complex682
complex683
complex684
complex685	GO:0036464	GO:0030529	GO:1990904
complex686	GO:0031390	GO:0031389	GO:0005657	GO:0044427	GO:0005694	GO:0043228	GO:0043232	GO:0043234	GO:0032991
complex687	GO:0000942	GO:0000778	GO:0000777	GO:0000780	GO:0000779	GO:0000776	GO:0000775	GO:0000794	GO:0000793	GO:0098687	GO:0044454	GO:0000228	GO:0044427	GO:0005694	GO:0031981	GO:0043233	GO:0070013	GO:0031974	GO:0044428	GO:0043228	GO:0043232	GO:0043234	GO:0005634	GO:0032991	GO:0044446	GO:0044422
complex688
complex689
complex690
complex691
complex692
complex693
complex694
complex695	GO:0098573
complex696	GO:1902495	GO:0070069	GO:0005746	GO:0070469	GO:0098803	GO:1990204	GO:1990351	GO:0098800	GO:0098798	GO:0005739	GO:0044455	GO:0044429	GO:0005743	GO:0019866	GO:0031966	GO:0098796	GO:0005740
complex697
complex698
complex699	GO:0000139	GO:0030135	GO:0016023	GO:0031988	GO:0031410	GO:0031982	GO:0044431
complex700
complex701
complex702
complex703
complex704
complex705	GO:0000781
complex706
complex707
complex708	GO:0031970	GO:0031967	GO:0031975	GO:0044429
complex709
complex710
complex711	GO:0010008	GO:0044440	GO:0005768
complex712
complex713	GO:0000793	GO:0005694	GO:0031981	GO:0043233	GO:0070013	GO:0031974	GO:0044428	GO:0043228	GO:0043232
complex714
complex715	GO:0030863	GO:0030864	GO:0015629	GO:0044448	GO:0044463	GO:0042995	GO:0005938	GO:0099568	GO:0044430	GO:0005856	GO:0030427	GO:0071944	GO:0043332	GO:0005937
complex716	GO:0000778	GO:0000777	GO:0000780	GO:0000779	GO:0000776	GO:0000775	GO:0000794
complex717
complex718
complex719
complex720	GO:0032806	GO:1902554	GO:1902911	GO:0090575	GO:0016591	GO:0044798	GO:0005667	GO:0055029	GO:0000428	GO:0030880
complex721
complex722
complex723
complex724
complex725	GO:0030427	GO:0000131	GO:0005934	GO:0043332	GO:0044463	GO:0005937	GO:0042995
complex726	GO:0034708
complex727
complex728
complex729
complex730	GO:0019866	GO:0031967	GO:0031975	GO:0031966	GO:0005740
complex731
complex732
complex733
complex734	GO:0005887	GO:0031226
complex735	GO:0044232
complex736
complex737	GO:0034708	GO:0044451	GO:0005654	GO:1990234	GO:1902494	GO:0031981
complex738
complex739	GO:0044455	GO:0005743	GO:0019866	GO:0098798	GO:0001405	GO:0031966	GO:0005740	GO:0031967	GO:0031975	GO:0044429	GO:0098796	GO:0005739	GO:0031090	GO:0044425	GO:0016020	GO:0043234	GO:0031305	GO:0044444	GO:0031304
complex740	GO:0030312	GO:0071944
complex741
complex742	GO:0000790	GO:0000785	GO:0044451	GO:0005654	GO:0044454	GO:0000228	GO:0044427	GO:0005694	GO:1902494
complex743	GO:0005770	GO:0012505
complex744	GO:0031248	GO:1902493	GO:1990234	GO:1902494
complex745
complex746
complex747
complex748
complex749
complex750
complex751	GO:0070775	GO:0000123	GO:0031248	GO:1902493	GO:1990467	GO:0044451	GO:0005654	GO:1990234	GO:1902494
complex752
complex753
complex754
complex755
complex756
complex757
complex758	GO:0031224	GO:0044425	GO:0005886
complex759
complex760	GO:0090575	GO:0044798	GO:0005667
complex761
complex762
complex763
complex764	GO:0008287	GO:1903293	GO:1902494
complex765
complex766
complex767
complex768
complex769	GO:0044432	GO:0005783	GO:0012505
complex770
complex771
complex772
complex773
complex774	GO:0016591	GO:0044798	GO:0005667	GO:0055029	GO:0000428	GO:0030880	GO:0061695
complex775	GO:0005758	GO:0031970
complex776
complex777	GO:0030127	GO:0030134	GO:0030662	GO:0012506	GO:0030659	GO:0044433	GO:0030133	GO:0030135	GO:0030120	GO:0030117	GO:0048475	GO:0016023	GO:0031988	GO:0031410	GO:0031982	GO:0098805	GO:0070971	GO:0098588	GO:0098796	GO:0031090	GO:0012505	GO:0016020	GO:0044446
complex778
complex779	GO:0005942	GO:0035032
complex780
complex781
complex782
complex783	GO:0000407
complex784
complex785
complex786
complex787
complex788
complex789
complex790
complex791
complex792
complex793
complex794
complex795
complex796	GO:0031261	GO:0031298	GO:0043596	GO:0005657	GO:0032993	GO:0044451	GO:0005654	GO:0044454	GO:0000228	GO:0044427	GO:0005694	GO:0044428
complex797	GO:0000940	GO:0000942	GO:0000778	GO:0000777	GO:0000780	GO:0000779	GO:0000776	GO:0000775	GO:0000794	GO:0000793	GO:0098687
complex798
complex799	GO:0043601	GO:0000781	GO:0043596	GO:0005657	GO:0032993	GO:0000228	GO:0005694	GO:0000794	GO:0000793	GO:0098687	GO:0031981	GO:0044454	GO:0044427	GO:0043233	GO:0070013	GO:0031974	GO:0044428	GO:0043228	GO:0043232
complex800
complex801
complex802
complex803
complex804
complex805
complex806
complex807
complex808
complex809
complex810
complex811
complex812
complex813
complex814
complex815
complex816
complex817
complex818
complex819
complex820
complex821
complex822
complex823
complex824
complex825
complex826
complex827	GO:0000783	GO:0000784	GO:0000781	GO:0032993	GO:0098687	GO:0044454	GO:0000228	GO:0044427	GO:0005694
complex828	GO:0005880	GO:0005816	GO:0005815	GO:0000922	GO:0005819	GO:0015630	GO:0005876	GO:0005881	GO:0005874	GO:0044430	GO:0005856	GO:0099512	GO:0099513
complex829
complex830
complex831
complex832
complex833	GO:0030312
complex834
complex835
complex836
complex837
complex838
complex839
complex840
complex841
complex842
complex843
complex844
complex845
complex846	GO:0097346	GO:0070603
complex847
complex848
complex849
complex850
complex851
complex852
complex853
complex854
complex855
complex856
complex857
complex858
complex859	GO:1902911	GO:1902494	GO:0061695	GO:1990234	GO:0043234
complex860	GO:0098687
complex861
complex862
complex863
complex864	GO:0098589	GO:0098805
complex865	GO:1902494	GO:0043234
complex866
complex867
complex868
complex869
complex870	GO:0030136	GO:0005798	GO:0044433	GO:0030133	GO:0030135	GO:0016023	GO:0031988	GO:0031410	GO:0031982	GO:0044431	GO:0005794	GO:0012505	GO:0043234
complex871
complex872
complex873
complex874
complex875
complex876
complex877
complex878
complex879
complex880
complex881	GO:0005934	GO:0043332	GO:0044463	GO:0005937	GO:0042995
complex882
complex883
complex884
complex885	GO:0005933	GO:0030427
complex886
complex887	GO:0070013	GO:0000780	GO:0000779	GO:0031974
complex888
complex889
complex890	GO:0000783	GO:0000784	GO:0000781	GO:0032993	GO:0098687
complex891
complex892	GO:0031968
complex893
complex894
complex895	GO:0000781	GO:0098687
complex896
complex897
complex898
complex899
complex900
complex901
complex902	GO:0022626	GO:0044445	GO:0044391	GO:0005840	GO:0030529	GO:1990904	GO:0005829
complex903	GO:0044445	GO:0005768	GO:0005829	GO:0043234	GO:0032991	GO:0012505
complex904	GO:0098798	GO:0070069	GO:0005746	GO:0070469	GO:0098803	GO:0044429	GO:0005743	GO:0098800	GO:0017087	GO:0019866	GO:0031966	GO:0005740	GO:0044455	GO:0005739	GO:0031967	GO:0031975	GO:0098796	GO:0005759	GO:0031090
complex905
complex906	GO:0005791	GO:0030867	GO:0005789	GO:0042175	GO:0044432	GO:0098796	GO:0012505	GO:0005783	GO:0098588	GO:0031090
complex907
complex908
complex909
complex910	GO:0030312
complex911	GO:0000313	GO:0005761	GO:0015934	GO:0005759	GO:0044391	GO:0005840
complex912	GO:0005634	GO:0044446	GO:0044422
complex913
complex914	GO:0043332	GO:0044463	GO:0005937	GO:0042995
complex915	GO:0033553	GO:0000792	GO:0032040	GO:0005730	GO:0044452	GO:0000785	GO:0030684
complex916
complex917
complex918
complex919
complex920
complex921	GO:0043228	GO:0043232
complex922
complex923
complex924
complex925
complex926
complex927
complex928
complex929
complex930
complex931
complex932	GO:0016023	GO:0031988	GO:0031410	GO:0031982	GO:0044431	GO:0005794	GO:0012505	GO:0043234
complex933
complex934
complex935
complex936
complex937
complex938
complex939	GO:0044463	GO:0005937	GO:0042995	GO:0005935	GO:0005933
complex940	GO:0031224	GO:0016020
complex941
complex942
complex943
complex944
complex945
complex946
complex947
complex948
complex949	GO:0030135	GO:0016023	GO:0031988	GO:0031410	GO:0031982	GO:0012505
complex950
complex951
complex952
complex953
complex954
complex955
complex956
complex957	GO:0044445	GO:0005829	GO:0043234
complex958
complex959	GO:0098791	GO:0031984
complex960	GO:0019866	GO:0031966	GO:0005758	GO:0031970	GO:0005740	GO:0031967	GO:0031975	GO:0044429
complex961
complex962
complex963
complex964
complex965
complex966
complex967
complex968	GO:0031597	GO:0000502	GO:0019774	GO:0042175	GO:0044445	GO:0012505	GO:0019773	GO:0005789	GO:0005829	GO:0044432	GO:0005634	GO:0005783	GO:0043234	GO:0016020	GO:0098588
complex969
complex970
complex971
complex972
complex973
complex974
complex975	GO:0043528	GO:0043527	GO:1990234	GO:1902494
complex976
complex977
complex978
complex979
complex980
complex981
complex982
complex983
complex984
complex985	GO:0070461	GO:0000123	GO:0031248	GO:1902493	GO:0044451	GO:0005654	GO:1990234	GO:1902494	GO:0031981
complex986	GO:0030312
complex987	GO:0005634	GO:0044446	GO:0044422
complex988	GO:0031461
complex989	GO:0032302	GO:0032301	GO:0032389	GO:0000228	GO:0005694
complex990
complex991
complex992
complex993
complex994
complex995	GO:0044430	GO:0005856	GO:0043228	GO:0043232	GO:0043234
complex996
complex997
complex998	GO:0005793	GO:1990071	GO:0030008	GO:0044440	GO:0044431	GO:0005768	GO:0005794	GO:0012505	GO:0005801	GO:0043234
complex999	GO:0005886	GO:0019898	GO:0071944	GO:0044425
complex1000
complex1001
complex1002	GO:0044798	GO:0005667
complex1003
complex1004
complex1005
complex1006
complex1007	GO:0005684	GO:0005681
complex1008	GO:0000835	GO:0000153	GO:0000838	GO:0034099	GO:0000502	GO:0000151	GO:0005788	GO:0005789	GO:0042175	GO:0044432
complex1009	GO:0000428	GO:0030880	GO:0044452	GO:0061695	GO:0005730	GO:1990234	GO:1902494	GO:0031981	GO:0043233	GO:0070013	GO:0031974	GO:0044428	GO:0043228	GO:0043232
complex1010
complex1011
complex1012
complex1013
complex1014
complex1015	GO:0045257	GO:0045273	GO:0045281	GO:0045283	GO:0005746	GO:0070469	GO:0098803	GO:1990204	GO:0098800
complex1016	GO:0005694	GO:0042575	GO:0044427	GO:0043228	GO:0043232	GO:0000228
complex1017
complex1018
complex1019
complex1020
complex1021
complex1022	GO:0015629	GO:0044430	GO:0005856	GO:0043228	GO:0043232	GO:0043234	GO:0032991
complex1023
complex1024
complex1025	GO:0005942	GO:0035032	GO:0019898
complex1026
complex1027
complex1028
complex1029	GO:0031461	GO:0000151	GO:1990234	GO:1902494	GO:0044428	GO:0043234	GO:0005634	GO:0032991	GO:0044446	GO:0044422	GO:0043231	GO:0043227
complex1030
complex1031
complex1032
complex1033
complex1034
complex1035
complex1036	GO:0030665	GO:0030120	GO:0030136	GO:0030117	GO:0048475	GO:0030662	GO:0012506	GO:0030659	GO:0044433	GO:0030121	GO:0030130	GO:0012510	GO:0030131	GO:0030135	GO:0030140	GO:0030119	GO:0030660	GO:0016023	GO:0031988	GO:0031410	GO:0031982	GO:0030658	GO:0044431	GO:0005798	GO:0005794	GO:0030133
complex1037
complex1038
complex1039
complex1040
complex1041
complex1042
complex1043	GO:0000123	GO:0031248	GO:1902493
complex1044
complex1045
complex1046	GO:0000124	GO:0070461	GO:0000123	GO:0031248	GO:1902493	GO:0090575	GO:0016591	GO:0044798	GO:0005667	GO:0055029	GO:0000428	GO:0030880
complex1047	GO:0000839	GO:0000835	GO:0000153	GO:0034098	GO:0036266	GO:1990112	GO:0005789	GO:0042175	GO:0000502	GO:0044432	GO:0000151	GO:0098799	GO:0098796	GO:0005741	GO:0019867	GO:0031968	GO:0005783	GO:0098588	GO:0031966	GO:0031090	GO:0012505	GO:0005740	GO:1990234	GO:0098798	GO:0098805	GO:0031967	GO:0031975	GO:0044455	GO:0044429	GO:1902494	GO:0044425	GO:0043234	GO:0016020
complex1048
complex1049	GO:0032806	GO:1902554	GO:1902911	GO:0090575	GO:0016591	GO:0044798	GO:0005667	GO:0055029	GO:0000428	GO:0030880
complex1050	GO:0044459
complex1051
complex1052
complex1053
complex1054
complex1055
complex1056
complex1057
complex1058
complex1059	GO:1902555	GO:0005741	GO:0019867	GO:0031968
complex1060
complex1061
complex1062	GO:0044614	GO:0044613	GO:0031967	GO:0031975	GO:0012505	GO:0016021	GO:0031224	GO:0044425	GO:0044428	GO:0016020
complex1063
complex1064	GO:0015630
complex1065
complex1066
complex1067
complex1068
complex1069
complex1070
complex1071	GO:0000785
complex1072	GO:0000839	GO:0000835	GO:0000153	GO:0005634
complex1073
complex1074
complex1075
complex1076
complex1077
complex1078	GO:0005783	GO:0071561	GO:0031984	GO:0031965	GO:0032541	GO:0071782	GO:0098827	GO:0044232	GO:0012505	GO:0005886	GO:0031967	GO:0031975
complex1079	GO:0000785	GO:0044454	GO:0000228	GO:0044427	GO:0005694	GO:0031981
complex1080
complex1081
complex1082
complex1083
complex1084
complex1085
complex1086
complex1087
complex1088	GO:0000778	GO:0000777	GO:0000780	GO:0000779	GO:0000776	GO:0000775	GO:0000794	GO:0000793	GO:0098687	GO:0044454	GO:0000228	GO:0000922	GO:0044427	GO:0005819	GO:0005694	GO:0015630	GO:0044430	GO:0005856	GO:0031981	GO:0043233	GO:0070013	GO:0031974	GO:0044428	GO:0043228	GO:0043232
complex1089	GO:0030062	GO:0045239	GO:1990204	GO:0098798
complex1090	GO:0098798	GO:0098799	GO:0044455	GO:0031966	GO:0098796	GO:0032592	GO:0098573	GO:0005740	GO:0005741	GO:0019867	GO:0031968	GO:0031967	GO:0031975
complex1091
complex1092
complex1093
complex1094
complex1095
complex1096	GO:0005656	GO:0036387	GO:0031261	GO:0032993	GO:0044451	GO:0005654	GO:0044454	GO:0000228	GO:0044427	GO:0005694	GO:0031981	GO:0043233	GO:0070013	GO:0031974	GO:0044428	GO:0043228	GO:0043232	GO:0043234
complex1097
complex1098
complex1099	GO:0008287	GO:1903293
complex1100
complex1101
complex1102
complex1103
complex1104
complex1105	GO:1902911	GO:0000790	GO:0061695	GO:0000785
complex1106
complex1107
complex1108
complex1109
complex1110
complex1111
complex1112
complex1113
complex1114
complex1115
complex1116	GO:0044427	GO:0005694	GO:0043228	GO:0043232	GO:0043234
complex1117
complex1118
complex1119
complex1120
complex1121
complex1122
complex1123
complex1124	GO:0031227	GO:0012505	GO:0031301	GO:0031300	GO:0005789	GO:0042175	GO:0044432	GO:0098796
complex1125	GO:1902911	GO:0005641	GO:0061695	GO:1902494	GO:0031970	GO:1990234	GO:0005635
complex1126	GO:1990204	GO:0098798
complex1127
complex1128
complex1129	GO:0008287	GO:1903293
complex1130
complex1131
complex1132
complex1133
complex1134
complex1135
complex1136	GO:0005789	GO:0042175	GO:0044438	GO:0044439	GO:0034399	GO:0044432
complex1137
complex1138
complex1139
complex1140
complex1141
complex1142
complex1143	GO:0098857	GO:0098589
complex1144
complex1145	GO:1903293
complex1146
complex1147
complex1148
complex1149
complex1150
complex1151
complex1152
complex1153
complex1154
complex1155	GO:0005635	GO:0012505
complex1156
complex1157	GO:0030312
complex1158	GO:1902911	GO:0005634	GO:0061695
complex1159
complex1160
complex1161
complex1162
complex1163
complex1164	GO:0032991
complex1165
complex1166
complex1167
complex1168
complex1169
complex1170
complex1171
complex1172
complex1173
complex1174
complex1175
complex1176
complex1177
complex1178
complex1179	GO:1902911	GO:1990860	GO:0061695	GO:1990234	GO:1902494
complex1180
complex1181
complex1182
complex1183
complex1184
complex1185
complex1186
complex1187	GO:0036464
complex1188
complex1189
complex1190
complex1191
complex1192
complex1193
complex1194
complex1195
complex1196
complex1197	GO:0030128	GO:0030132	GO:0030666	GO:0030669	GO:0045334	GO:0030139	GO:0030131	GO:0030118	GO:0030119	GO:0030125	GO:0098797	GO:0030665	GO:0030120	GO:0098589	GO:0030136	GO:0030117	GO:0048475	GO:0030662	GO:0012506	GO:0030659	GO:0044433	GO:0030135	GO:0016023	GO:0031988	GO:0031410	GO:0031982	GO:0044459	GO:0098796	GO:0098805	GO:0005886	GO:0098588	GO:0071944	GO:0031090	GO:0012505	GO:0044425
complex1198	GO:0030894	GO:0043601	GO:0061695	GO:0043596	GO:0005657	GO:0032993	GO:0044454	GO:0000228	GO:0044427	GO:1990234	GO:0005694	GO:1902494	GO:0031981
complex1199	GO:1990351	GO:0005758	GO:0031970	GO:0098798
complex1200
complex1201
complex1202
complex1203	GO:0044451	GO:0005654	GO:0043233	GO:0070013	GO:0031974	GO:0044427	GO:0005694	GO:0031981	GO:0043596	GO:0044446	GO:0044422	GO:0005657
complex1204
complex1205	GO:0000329	GO:0098852	GO:0005774	GO:0044437	GO:0000322	GO:0000323	GO:0000324	GO:0005773	GO:0098796	GO:0044440	GO:0098805	GO:0098588	GO:0005768	GO:0031090	GO:0044425	GO:0012505	GO:0043234	GO:0016020	GO:0032991	GO:0044446	GO:0044422
complex1206
complex1207	GO:0005768	GO:0012505
complex1208	GO:0035267	GO:0043189	GO:1902562	GO:0000784	GO:0000781	GO:0000123	GO:0031248	GO:1902493	GO:0098687	GO:0000790	GO:0000785	GO:0044451	GO:0005654	GO:0044454	GO:0000228	GO:0044427	GO:1990234	GO:0005694
complex1209
complex1210
complex1211
complex1212
complex1213
complex1214
complex1215
complex1216
complex1217
complex1218
complex1219	GO:0010008	GO:0044440	GO:0005768	GO:0098796	GO:0098805	GO:0098588	GO:0031090	GO:0012505	GO:0044425
complex1220
complex1221	GO:0005884	GO:0015629	GO:0043332	GO:0044463	GO:0005937	GO:0042995
complex1222
complex1223
complex1224
complex1225
complex1226
complex1227
complex1228
complex1229
complex1230
complex1231
complex1232	GO:0012505	GO:0016020	GO:0044425	GO:0005768	GO:0016021	GO:0031224	GO:0098791
complex1233
complex1234
complex1235	GO:0000779	GO:0000775	GO:0000794	GO:0000793	GO:0098687	GO:0000778	GO:0000777	GO:0044428	GO:0044454	GO:0000776	GO:0000228
complex1236
complex1237	GO:0031224	GO:0044425	GO:0005773	GO:0005886	GO:0071944	GO:0000322	GO:0000323	GO:0000324	GO:0005887	GO:0031226	GO:0044459	GO:0012505	GO:0044437	GO:0098588	GO:0005774	GO:0000329	GO:0098852	GO:0031090	GO:0005768	GO:0005783
complex1238	GO:0042764
complex1239	GO:0016021	GO:0031224	GO:0005887	GO:0031226	GO:0044459	GO:0005886
complex1240	GO:0015629	GO:0044448	GO:0005938	GO:0099568
complex1241	GO:0044425	GO:0016020	GO:0005886	GO:0005773	GO:0071944	GO:0098588	GO:0000322	GO:0000323	GO:0000324	GO:0044437	GO:0031090	GO:0005774	GO:0005887	GO:0031226	GO:0000329	GO:0098852	GO:0044459	GO:0005789	GO:0005783	GO:0042175	GO:0012505	GO:0044432	GO:0098805
complex1242	GO:0000922	GO:0005819
complex1243
complex1244
complex1245
complex1246
complex1247
complex1248
complex1249	GO:0019867	GO:0031968	GO:0043228	GO:0043232	GO:0016020	GO:0005783	GO:0044425	GO:0031966	GO:0005740	GO:0012505	GO:0098588
complex1250	GO:0016020	GO:0016021	GO:0044425	GO:0005783	GO:0012505
complex1251	GO:0016020	GO:0044425	GO:0005783	GO:0098588	GO:0005789	GO:0016021	GO:0031224	GO:0042175	GO:0044432	GO:0044444	GO:0031090
complex1252
complex1253
complex1254
complex1255
complex1256	GO:0022626	GO:0044445	GO:0044391	GO:0005840
complex1257
complex1258
complex1259
complex1260	GO:0042175	GO:0044432
complex1261	GO:0098588	GO:0044432	GO:0031090	GO:0012505	GO:0005778	GO:0031903
complex1262
complex1263
complex1264	GO:0005933	GO:0030427	GO:0005934	GO:0043332	GO:0044463	GO:0005937	GO:0042995
complex1265	GO:0005875	GO:0015630	GO:0000778	GO:0000777	GO:0044430	GO:0000780	GO:0005856	GO:0000779	GO:0000776	GO:0000775	GO:0005819	GO:0000794	GO:0000793	GO:0098687	GO:0005874	GO:0099512	GO:0099513	GO:0044454
complex1266
complex1267	GO:0030906	GO:0012505	GO:0030905	GO:0098796	GO:0044425	GO:0016020	GO:0019898
complex1268
complex1269	GO:0031461	GO:0000151	GO:1990234	GO:1902494	GO:0031518	GO:0043234
complex1270	GO:0099513
complex1271	GO:0044425	GO:0016020	GO:0005789
complex1272	GO:0005789	GO:0044432	GO:0005783	GO:0098796	GO:0031090	GO:0044425	GO:0012505	GO:0098588	GO:0016020	GO:1990234	GO:1902494	GO:0005784	GO:0071256	GO:0044446	GO:0044422	GO:0043234	GO:0005791	GO:0030867	GO:0044444	GO:0016021	GO:0031224	GO:0032991
complex1273	GO:0044437	GO:0016021	GO:0000322	GO:0000323	GO:0000324	GO:0031224	GO:0016020	GO:0044425	GO:0098805	GO:0000220	GO:0033179	GO:0000329	GO:0098852	GO:0098588	GO:0016471	GO:0033176	GO:0033177	GO:0044444
complex1274
complex1275	GO:0031224	GO:0005887	GO:0031226	GO:0016020	GO:0044459	GO:0005783	GO:0005886
complex1276
complex1277
complex1278
complex1279	GO:0042175	GO:0044432	GO:0000836	GO:0000839	GO:0000835	GO:0000153	GO:0012505	GO:0044425	GO:0098796	GO:0098588	GO:0016021	GO:0031224	GO:0000502	GO:0000151	GO:0016020	GO:0031090
complex1280
complex1281	GO:0016021
complex1282	GO:0016021	GO:0031224	GO:0016020	GO:0005783	GO:0005789	GO:0012505	GO:0098588	GO:0042175	GO:0044432	GO:0005886
complex1283	GO:0016020
complex1284
complex1285	GO:0031224	GO:0044425	GO:0016020	GO:0005886
complex1286
complex1287
complex1288	GO:0016020	GO:0031224	GO:0005887	GO:0031226	GO:0044459	GO:0005886	GO:0071944	GO:0005773	GO:0012505	GO:0005783	GO:0005789	GO:0098588	GO:0042175
complex1289
complex1290
complex1291
complex1292
complex1293
complex1294	GO:0000777	GO:0000780
complex1295
complex1296	GO:0010008	GO:0000814	GO:0044440	GO:0005768	GO:0098796	GO:0098805	GO:0098588	GO:0043234
complex1297
complex1298
complex1299
complex1300
complex1301	GO:0031224
complex1302
complex1303
complex1304
complex1305
complex1306
complex1307
complex1308
complex1309
complex1310	GO:0005816	GO:0005815	GO:0000922	GO:0005819	GO:0015630
complex1311	GO:0044815	GO:0032993	GO:0031298	GO:0000790	GO:0000785	GO:0034506	GO:0043505	GO:0061638	GO:0043596	GO:0005657	GO:0044454	GO:0000228	GO:0044427	GO:0005694	GO:0031981
complex1312
complex1313
complex1314
complex1315	GO:0031903	GO:0044438	GO:0044439	GO:0005743	GO:0019866
complex1316
complex1317	GO:0044459	GO:0016021	GO:0031224	GO:0071944	GO:0005886	GO:0044425	GO:0016020
complex1318
complex1319
complex1320
complex1321
complex1322
complex1323	GO:0000793
complex1324
complex1325
complex1326
complex1327
complex1328
complex1329
complex1330
complex1331	GO:0031301	GO:0031300	GO:0000139
complex1332
complex1333
complex1334
complex1335
complex1336	GO:0044440
complex1337	GO:1902911	GO:0061695	GO:1902494	GO:1990234	GO:0043234	GO:0032991	GO:0000131
complex1338
complex1339
complex1340
complex1341
complex1342
complex1343
complex1344
complex1345
complex1346
complex1347
complex1348
complex1349
complex1350
complex1351
complex1352
complex1353
complex1354	GO:0012505	GO:0016021	GO:0031224	GO:0000139	GO:0030137	GO:0044425	GO:0030135	GO:0005798	GO:0016023	GO:0031988	GO:0031410	GO:0031982	GO:0016020	GO:0098588	GO:0044444	GO:0031985	GO:0030173	GO:0031228	GO:0005737	GO:0005795
complex1355	GO:0016021	GO:0031224	GO:0005783
complex1356	GO:0005666	GO:0016591	GO:0055029	GO:0000428	GO:0030880	GO:0044452
complex1357
complex1358
complex1359
complex1360
complex1361	GO:0044438	GO:0044439	GO:0005778	GO:0031903	GO:1990415	GO:1990429	GO:1990351	GO:0098805	GO:0098588	GO:0031090	GO:0005779	GO:0031231	GO:0044444
complex1362
complex1363
complex1364	GO:0016021	GO:0044425	GO:0016020	GO:0044459	GO:0005886	GO:0005887	GO:0031226	GO:0071944	GO:0005783	GO:0005773	GO:0098588	GO:0042175	GO:0044432	GO:0031090	GO:0012505	GO:0005789
complex1365
complex1366	GO:0005697	GO:0031981	GO:0043233	GO:0070013	GO:0031974	GO:0044428	GO:0005732	GO:0005730	GO:0044452	GO:0005634	GO:0005654
complex1367	GO:0000922	GO:0005819	GO:0015630
complex1368
complex1369	GO:0005643	GO:0005635	GO:0031967	GO:0031975
complex1370
complex1371	GO:0005935	GO:0005826	GO:0070938	GO:0005933	GO:0030427	GO:0032153	GO:0032155	GO:0030863	GO:0030864	GO:0015629	GO:0044448	GO:0005938	GO:0099568
complex1372	GO:0012505	GO:0016021	GO:0031224	GO:0016020
complex1373
complex1374
complex1375
complex1376
complex1377
complex1378	GO:0031300
complex1379	GO:0005933	GO:0005934	GO:0043332	GO:0044463	GO:0005937	GO:0042995
complex1380	GO:0016469	GO:0005756	GO:0045269	GO:0000275	GO:0045261	GO:0098800	GO:0033178	GO:0098798	GO:0044455	GO:0005743	GO:0019866	GO:0031966	GO:0098796	GO:0005740
complex1381
complex1382
complex1383	GO:0031312
complex1384
complex1385
complex1386
complex1387
complex1388
complex1389
complex1390
complex1391
complex1392
complex1393	GO:0005741	GO:0019867	GO:0031968	GO:0031966	GO:0031090	GO:0031967	GO:0031975	GO:0098805	GO:0044429	GO:0016020	GO:0098588	GO:0005777	GO:0042579	GO:0005739	GO:0005778	GO:0031903	GO:0044444	GO:0044438	GO:0044439	GO:0044446	GO:0044422	GO:0044425	GO:0043231	GO:0043227	GO:0044455	GO:0005737	GO:0016021	GO:0031224	GO:0043229	GO:0043226	GO:0031301	GO:0031300	GO:0031306	GO:0031307	GO:0098798	GO:1990351
complex1394	GO:0016020	GO:0044425	GO:0005886	GO:0005887	GO:0031226	GO:0071944	GO:0044459
complex1395	GO:0000407
complex1396
complex1397	GO:0031224	GO:0044425	GO:0005887
complex1398
complex1399	GO:0000922	GO:0005819	GO:0044450	GO:0015630
complex1400
complex1401
complex1402
complex1403
complex1404
complex1405	GO:0000139
complex1406	GO:0071782	GO:0098827	GO:0071944
complex1407
complex1408
complex1409	GO:0032156	GO:0005935	GO:0005933
complex1410
complex1411
complex1412	GO:0010494	GO:0000932	GO:0030529	GO:1990904	GO:0005844
complex1413
complex1414
complex1415	GO:0031224	GO:0044425	GO:0016020	GO:0005886	GO:0071944	GO:0005773	GO:0000322	GO:0000323	GO:0000324	GO:0005783	GO:0098588	GO:0031090	GO:0000329	GO:0098852	GO:0005774	GO:0005789	GO:0044437	GO:0005887	GO:0042175	GO:0031226	GO:0012505	GO:0044432
complex1416	GO:0044425
complex1417
complex1418	GO:0031224
complex1419
complex1420	GO:0000324	GO:0005773	GO:0016020	GO:0016021	GO:0031201	GO:0031224	GO:0000329	GO:0098852	GO:0005774	GO:0044437	GO:0044425	GO:0098796
complex1421	GO:0042764
complex1422
complex1423
complex1424
complex1425	GO:0071944
complex1426
complex1427	GO:0005783	GO:0005789	GO:0042175	GO:0044432	GO:0005794	GO:0098588
complex1428
complex1429
complex1430
complex1431
complex1432	GO:0044425	GO:0016020
complex1433
complex1434
complex1435	GO:0044425	GO:0016021
complex1436
complex1437
complex1438	GO:0031902	GO:0000329	GO:0098852	GO:0005774	GO:0044437	GO:0010008	GO:0005770	GO:0000322	GO:0000323	GO:0000324	GO:0005773	GO:0044440	GO:0098805	GO:1990131	GO:0005764	GO:0098588	GO:0005768	GO:0031090	GO:0098796
complex1439
complex1440	GO:0015629	GO:0030479	GO:0061645	GO:0044448	GO:0005938	GO:0099568	GO:0044430	GO:0005856	GO:0071944	GO:0044463	GO:0042995	GO:0001726	GO:0031252	GO:0031256	GO:0032587	GO:0030427	GO:0031253	GO:0044697	GO:0098590	GO:0043228	GO:0043232	GO:0043332	GO:0005937	GO:0098589	GO:0005935
complex1441
complex1442
complex1443	GO:0005933	GO:0030427	GO:0033309	GO:0005816	GO:0000785	GO:0005815	GO:0000922	GO:0005634	GO:0005623	GO:0044464	GO:0005819	GO:0005694	GO:0000790	GO:0015630
complex1444
complex1445
complex1446
complex1447	GO:0005737	GO:0005623	GO:0044464
complex1448
complex1449	GO:0000798	GO:0008278	GO:0044454	GO:0000228	GO:0044427	GO:0005694	GO:0000794	GO:0044428	GO:0000793	GO:0031981	GO:0043233	GO:0070013	GO:0031974	GO:0044446	GO:0044422	GO:0005634
complex1450
complex1451	GO:0016021	GO:0031224	GO:0044425	GO:0071944
complex1452	GO:0005856	GO:0030479	GO:0061645	GO:0030863	GO:0030864	GO:0005885	GO:0044448	GO:0005938	GO:0099568	GO:0043332	GO:0043228	GO:0043232	GO:0044463	GO:0005937	GO:0042995	GO:0030427	GO:0005884	GO:0071944	GO:0044446	GO:0044422
complex1453
complex1454	GO:0012505	GO:0000407	GO:0044444	GO:0034045	GO:0044425	GO:0019898	GO:0005794
complex1455	GO:0031224	GO:0044425	GO:0016020	GO:0031090	GO:0012505	GO:0098588	GO:0034424	GO:0005789	GO:0098796	GO:0042175	GO:0005783	GO:0005886	GO:0044432	GO:0071944
complex1456
complex1457	GO:0005741	GO:0019867	GO:0031968	GO:0005770	GO:0031410	GO:0031982	GO:0012505	GO:0055037	GO:0016023	GO:0031988	GO:0031966	GO:0098588	GO:0005740	GO:0098805	GO:0005769	GO:0031967	GO:0031975	GO:0031090	GO:0044429	GO:0044444	GO:0016020	GO:0005739
complex1458	GO:0000131	GO:0005934	GO:0005886	GO:0005935	GO:0071944	GO:0043332	GO:0044463	GO:0005937	GO:0042995
complex1459	GO:0005783	GO:0005789	GO:0042175	GO:0044432	GO:0016020	GO:0016021	GO:0031090	GO:0098588	GO:0031224	GO:0044425	GO:0044444	GO:0005637
complex1460
complex1461
complex1462	GO:0000142	GO:0005826	GO:0070938	GO:0005935
complex1463
complex1464
complex1465	GO:0000922
complex1466	GO:0044425	GO:0016020
complex1467
complex1468
complex1469
complex1470
complex1471
complex1472
complex1473	GO:0005933	GO:0030427
complex1474
complex1475
complex1476
complex1477	GO:0044798	GO:0005667
complex1478
complex1479
complex1480
complex1481
complex1482
complex1483	GO:0005935	GO:0005933	GO:0030427
complex1484
complex1485
complex1486
complex1487
complex1488
complex1489
complex1490
complex1491	GO:0005816	GO:0005815	GO:0000922	GO:0000775
complex1492
complex1493	GO:0043332	GO:0044463	GO:0005937	GO:0042995
complex1494
complex1495	GO:0005933	GO:0031461	GO:0034399	GO:0030427
complex1496
complex1497
complex1498	GO:0044430	GO:0005856	GO:0005816	GO:0000922	GO:0005819	GO:0005875	GO:0043228	GO:0043232	GO:0005874	GO:0099512	GO:0099513	GO:0005876	GO:0005881	GO:0005938	GO:0099568	GO:0005871	GO:0000235	GO:0005818
complex1499
complex1500	GO:0030119	GO:0030117	GO:0048475	GO:0098796
complex1501
complex1502	GO:0031224	GO:0016020	GO:0071944
complex1503	GO:0030127	GO:0098588	GO:0030135	GO:0012507	GO:0016023	GO:0031988	GO:0031410	GO:0031982	GO:0031090	GO:0030658	GO:0016020	GO:0098805	GO:0030120	GO:0030117	GO:0048475	GO:0030662	GO:0012506	GO:0030659	GO:0044433	GO:0044425
complex1504	GO:0044425
complex1505	GO:0005741	GO:0019867	GO:0031968	GO:0098798	GO:0031306	GO:0031307	GO:0044455	GO:0032592	GO:0031966	GO:0098573	GO:0098796	GO:0005740
complex1506
complex1507	GO:0070775
complex1508	GO:0031224	GO:0098588	GO:0016020	GO:0098805	GO:0000329	GO:0098852	GO:0031090	GO:0012505	GO:0005774	GO:0044437
complex1509	GO:0031224	GO:0016020	GO:0044425	GO:0005783	GO:0042175	GO:0044432	GO:0005789	GO:0012505	GO:0044459	GO:0005887	GO:0031226	GO:0098588	GO:0005886	GO:0071944	GO:0031090	GO:0030176	GO:0031227	GO:0005773	GO:0031301	GO:0031300
complex1510
complex1511
complex1512
complex1513
complex1514
complex1515
complex1516
complex1517
complex1518	GO:0030863	GO:0030864	GO:0015629
complex1519	GO:0044432	GO:0012505	GO:0016021	GO:0031224	GO:0044425	GO:0016020	GO:0032541
complex1520	GO:0016021	GO:0012505	GO:0031224	GO:0016020	GO:0044432	GO:0005789	GO:0042175	GO:0098588	GO:0030176	GO:0031227	GO:0044444	GO:0031090	GO:0061576	GO:0031301	GO:0031300	GO:0005737	GO:0043231	GO:0043227
complex1521
complex1522
complex1523
complex1524
complex1525
complex1526
complex1527
complex1528	GO:0044425	GO:0005886	GO:0016020	GO:0071944
complex1529
complex1530
complex1531
complex1532
complex1533
complex1534	GO:0031984

## Sheet: MF
complex1
complex2
complex3
complex4
complex5	GO:0016747	GO:0016746
complex6
complex7
complex8	GO:0004142	GO:0070704	GO:0016717	GO:0016491	GO:0016705
complex9
complex10	GO:0005200	GO:0061630	GO:0061659	GO:0004842	GO:0019899	GO:0019787
complex11
complex12
complex13	GO:0022892	GO:0005215	GO:0022838	GO:0015075	GO:0015267	GO:0022803	GO:0015144	GO:1901476	GO:0000030
complex14
complex15	GO:0032266	GO:0043168
complex16
complex17	GO:0055103	GO:0055106	GO:0098772
complex18	GO:0015171	GO:0005302	GO:0046943	GO:0005342	GO:0015173	GO:0008514	GO:0008509	GO:0015175	GO:0015075	GO:0022891	GO:0022857	GO:0022892
complex19
complex20
complex21
complex22	GO:0015266	GO:0008320	GO:0022884	GO:0015267	GO:0022803	GO:0022892	GO:0005215	GO:0022891	GO:0022857	GO:0051082
complex23
complex24	GO:0016811	GO:0046914	GO:0046872	GO:0043169
complex25
complex26	GO:0005355	GO:0015145	GO:0015149	GO:0015291	GO:0005351	GO:0005402	GO:0051119	GO:0015295	GO:0015293	GO:0015294	GO:0022804	GO:0022857	GO:0005353	GO:0015578	GO:0005215
complex27
complex28
complex29	GO:0003824	GO:0016811
complex30
complex31
complex32
complex33	GO:0005515
complex34
complex35
complex36	GO:0015075	GO:0022891	GO:0022804	GO:0008324	GO:0022892	GO:0015238	GO:0090484	GO:0000297	GO:0008559	GO:0015203	GO:0042910	GO:0005353	GO:0008519	GO:0015578	GO:0015291	GO:0005355	GO:0015145	GO:0015149	GO:0005351	GO:0005402	GO:0051119
complex37
complex38
complex39
complex40
complex41
complex42
complex43
complex44
complex45
complex46
complex47	GO:0030234	GO:0030695	GO:0098772	GO:0060589
complex48	GO:0004864	GO:0019212	GO:0004722	GO:0004857	GO:0004721
complex49
complex50	GO:0030695	GO:0060589	GO:0008047
complex51
complex52
complex53	GO:0005515
complex54
complex55
complex56
complex57	GO:0016810	GO:0018456	GO:0016407	GO:0019239	GO:0016814
complex58
complex59
complex60
complex61
complex62
complex63
complex64	GO:0000400	GO:0008094	GO:0000217	GO:0004520	GO:0043566	GO:0004536	GO:0042623
complex65
complex66
complex67
complex68
complex69
complex70	GO:0008092	GO:0032403	GO:0051010	GO:0044877	GO:0005515	GO:0005200
complex71
complex72	GO:0015399	GO:0015405	GO:0043492	GO:0022804	GO:0042623	GO:0016787	GO:0016929	GO:0016887	GO:0022857	GO:0017111	GO:0016462	GO:0016817	GO:0016818	GO:0005215	GO:0019783	GO:0003824	GO:0008234
complex73
complex74	GO:0003700
complex75
complex76
complex77
complex78
complex79
complex80	GO:0017137	GO:0016413	GO:0008374	GO:0017016	GO:0031267	GO:0051020
complex81
complex82
complex83
complex84
complex85
complex86
complex87
complex88	GO:0003723
complex89	GO:0016684	GO:0003779	GO:0016209
complex90
complex91	GO:0004721	GO:0004725	GO:0000981	GO:0017017	GO:0033549	GO:0001071	GO:0003700	GO:0008138	GO:0016791	GO:0042578	GO:0001077	GO:0043565	GO:0001228	GO:0000987	GO:0001159	GO:0005057	GO:0000976	GO:0003677
complex92
complex93	GO:0022804	GO:0005215
complex94
complex95
complex96	GO:0005515	GO:0070300	GO:0005543
complex97	GO:0046873	GO:0022857	GO:0022892	GO:0005215	GO:0046915	GO:0008324	GO:0022890	GO:0046943	GO:0005342	GO:0008514
complex98	GO:0019206	GO:0019205
complex99
complex100	GO:0005215	GO:0022804
complex101
complex102
complex103
complex104
complex105
complex106
complex107
complex108	GO:0000149	GO:0005488
complex109
complex110
complex111
complex112
complex113
complex114	GO:0000988	GO:0004672	GO:0016301	GO:0019207	GO:0004674	GO:0003677	GO:0001076	GO:0043565	GO:0001191	GO:0016773	GO:0003690	GO:0030234	GO:0044877	GO:0098772	GO:0001071	GO:0003700	GO:0019887
complex115
complex116
complex117
complex118	GO:0017116	GO:0043142	GO:0004003	GO:1990837	GO:0003690	GO:0003678	GO:0043565	GO:0003697	GO:0008026	GO:0070035	GO:0008094	GO:0004386	GO:0003677	GO:0042623	GO:1990163	GO:0009378	GO:0003682	GO:0016887	GO:0043140	GO:0017111	GO:0016462	GO:0016817	GO:0016818	GO:0043138	GO:0044877	GO:0003676	GO:1901363	GO:0097159
complex119
complex120
complex121
complex122
complex123	GO:0016853	GO:0016866
complex124
complex125
complex126	GO:0008514	GO:0022891	GO:0008509	GO:0022857	GO:0022892	GO:0005215	GO:0015215	GO:0008324	GO:0015605	GO:0015291	GO:0015932	GO:1901677
complex127
complex128	GO:0005319	GO:0043492	GO:0042623	GO:0016887
complex129
complex130
complex131	GO:0016301
complex132
complex133
complex134	GO:0019208	GO:0008599	GO:0030234	GO:0098772
complex135
complex136
complex137
complex138
complex139
complex140	GO:0016773
complex141
complex142
complex143
complex144
complex145
complex146
complex147
complex148	GO:0015171	GO:0015297	GO:0046943	GO:0005342	GO:0008514	GO:0022804	GO:0008509	GO:0015075	GO:0022891	GO:0022857	GO:0008324	GO:0022892	GO:0015193	GO:0005215	GO:0015175
complex149
complex150
complex151
complex152
complex153
complex154
complex155
complex156	GO:0004190	GO:0070001
complex157
complex158
complex159
complex160
complex161	GO:0030674	GO:0060090	GO:0005488	GO:0005515
complex162
complex163
complex164
complex165
complex166
complex167
complex168	GO:0004564	GO:0090599
complex169
complex170	GO:0005515
complex171
complex172
complex173
complex174
complex175
complex176
complex177
complex178	GO:0001085	GO:0008134	GO:0000976	GO:0000975	GO:0044212	GO:0001067	GO:0000989	GO:0000988	GO:1990837	GO:0001071	GO:0003700	GO:0003690	GO:0043565	GO:0000987	GO:0001159	GO:0000977	GO:0001012	GO:0003677
complex179
complex180
complex181
complex182	GO:0005215	GO:0015214	GO:0047066	GO:0004602	GO:0008559	GO:0015205	GO:0042910	GO:0005337	GO:0022804	GO:0005353	GO:0015578	GO:0022891	GO:0004601	GO:0016684
complex183
complex184
complex185	GO:0016861	GO:0016853
complex186	GO:0015399	GO:0015405	GO:0043492
complex187
complex188	GO:0004842	GO:0019787	GO:0043142	GO:0003697	GO:0008094
complex189
complex190
complex191
complex192	GO:0031267	GO:0051020	GO:0005096	GO:0030695	GO:0060589	GO:0019899	GO:0008047	GO:0030234
complex193
complex194
complex195	GO:0055103	GO:0055106	GO:0043495	GO:0016853	GO:0003755	GO:0016859
complex196	GO:0015631	GO:0008092
complex197
complex198
complex199
complex200
complex201
complex202	GO:0004029	GO:0016616	GO:0016491	GO:0016614	GO:0016620
complex203
complex204	GO:0022892	GO:0005215
complex205
complex206
complex207	GO:0000987	GO:0001159	GO:0000977	GO:0001012	GO:0000976	GO:0000975	GO:0044212	GO:0001067	GO:0000981	GO:0000989	GO:0000988	GO:1990837	GO:0001071	GO:0003700	GO:0003690
complex208	GO:0008519	GO:0005215	GO:0008324	GO:0015075	GO:0022891	GO:0022892	GO:0000297	GO:0015203	GO:0015101	GO:0015077	GO:0022890	GO:0008559	GO:0042910	GO:0022804	GO:0015238	GO:0015606	GO:0090484	GO:0004888	GO:0099600	GO:0038023	GO:0004871	GO:0004872	GO:0060089	GO:0015291	GO:0016820	GO:0042626	GO:0015399	GO:0015405	GO:0005355	GO:0015145	GO:0015149	GO:0043492	GO:0005351	GO:0005402
complex209
complex210	GO:0001012	GO:0000976	GO:0000975	GO:0044212	GO:0001067	GO:1990837
complex211
complex212	GO:0043169
complex213
complex214
complex215
complex216
complex217
complex218	GO:0016627
complex219
complex220
complex221	GO:0016769
complex222	GO:0008194	GO:0016758	GO:0016757	GO:0004373	GO:0008466	GO:0016740
complex223
complex224
complex225
complex226
complex227	GO:0016772	GO:0003899	GO:0034062	GO:0016740	GO:0003697	GO:0003887	GO:0034061
complex228	GO:0015294	GO:0008324	GO:0015075
complex229
complex230
complex231
complex232
complex233
complex234	GO:0003723	GO:0005198	GO:0003676	GO:1901363	GO:0097159
complex235	GO:0031491	GO:0004003	GO:0043139	GO:0043141	GO:0003678	GO:0003682	GO:0042393	GO:0008026	GO:0070035	GO:0008094	GO:0004386	GO:0032403	GO:0044877
complex236
complex237
complex238
complex239	GO:0008139	GO:0017056	GO:0005048	GO:0033218	GO:0042277	GO:0008565
complex240
complex241
complex242
complex243	GO:0008134	GO:0005515	GO:0070011	GO:0042623	GO:0004175	GO:0016787	GO:0008233	GO:0016887	GO:0019904	GO:0017111	GO:0016462	GO:0016817	GO:0016818
complex244
complex245	GO:0042277	GO:0008139	GO:0008565	GO:0005215
complex246	GO:1901363	GO:0097159	GO:0004004	GO:0008186	GO:0003724	GO:0044822	GO:0008097	GO:0008026	GO:0070035	GO:0003676	GO:0005488	GO:0070180	GO:0004386	GO:0042134	GO:0008649
complex247	GO:0044877	GO:0003676
complex248
complex249	GO:0005488
complex250	GO:0001076	GO:0000989	GO:0000988	GO:0003713	GO:0001105	GO:0001191	GO:0001190	GO:0098811	GO:0008134	GO:0001128	GO:0001085	GO:0001135	GO:0001106	GO:0000979	GO:0001134	GO:0001046	GO:0005515	GO:0000991	GO:0001103	GO:0001083	GO:0001047
complex251
complex252	GO:0003677	GO:0001134
complex253
complex254	GO:0042623	GO:0016887	GO:0017111	GO:0016462	GO:0016817	GO:0016818	GO:0016787	GO:0001102	GO:0033613	GO:0003824	GO:0001085	GO:0008134	GO:0000182	GO:0042393	GO:0003677
complex255
complex256
complex257	GO:0008080	GO:0016410	GO:0016407	GO:0016747	GO:0016746	GO:0016740
complex258	GO:0008270	GO:0046914	GO:0004175	GO:0046872	GO:0043169	GO:0070011	GO:0008233	GO:0016787	GO:0043167
complex259
complex260
complex261	GO:0034062	GO:0016779	GO:0016772	GO:0001056	GO:0016740	GO:0001055	GO:0003968	GO:0003824	GO:0008270
complex262	GO:1901363	GO:0097159	GO:0044822	GO:0032947	GO:0005488
complex263	GO:0003723	GO:0003676	GO:1901363	GO:0097159
complex264	GO:1901363	GO:0097159
complex265
complex266	GO:0019888	GO:0019208	GO:0004721	GO:0016791	GO:0042578	GO:0030234	GO:0098772	GO:0016788
complex267
complex268
complex269	GO:0005198	GO:0003676	GO:1901363	GO:0097159	GO:0019843
complex270	GO:0017069	GO:0003676	GO:1901363	GO:0097159	GO:0005488	GO:0044822
complex271
complex272	GO:0044822
complex273
complex274	GO:0016616	GO:0016614
complex275	GO:0003774
complex276
complex277
complex278	GO:0016758	GO:0016757	GO:0016740
complex279
complex280
complex281	GO:0034061	GO:0004540	GO:0016779	GO:0004518	GO:0008233	GO:0016788
complex282	GO:0003676	GO:1901363	GO:0097159	GO:0044822
complex283
complex284
complex285
complex286
complex287
complex288
complex289
complex290
complex291	GO:0005198	GO:0003723
complex292
complex293	GO:0050815	GO:0051219	GO:0016597	GO:0031406	GO:0043177	GO:0001098	GO:0001099	GO:0001076	GO:0032403	GO:0036094	GO:0000989	GO:0000993	GO:0000988	GO:0043175	GO:0070063	GO:0001089	GO:0043168	GO:0044877	GO:0043167	GO:0005515	GO:0003682	GO:0030291	GO:0004860	GO:0019210	GO:0001083	GO:0019899	GO:0031491
complex294
complex295
complex296
complex297	GO:0008601	GO:0030234	GO:0098772
complex298	GO:0015036	GO:0016667	GO:0016491
complex299	GO:0005543	GO:0008289	GO:0005088	GO:0017016	GO:0031267	GO:0051020	GO:0043168	GO:0005085	GO:0043167	GO:0003924
complex300	GO:0016830
complex301	GO:0005088	GO:0005085
complex302	GO:0042623	GO:0016887	GO:0017111	GO:0016462	GO:0016817	GO:0016818	GO:0016787	GO:0003824	GO:0070577
complex303
complex304	GO:0003779	GO:0030674	GO:0005515	GO:0032403	GO:0044877
complex305	GO:0000149
complex306
complex307
complex308
complex309
complex310
complex311	GO:0044822	GO:0003723	GO:0003676
complex312	GO:0031267	GO:0051020	GO:0017048	GO:0005546	GO:0019899	GO:1902936	GO:0005515	GO:1901981
complex313	GO:0003723	GO:0044822
complex314	GO:0003676	GO:1901363	GO:0097159
complex315
complex316	GO:0098772
complex317	GO:0015291	GO:0022892	GO:0005215
complex318	GO:0003684	GO:0003678	GO:0008026	GO:0070035
complex319
complex320	GO:0003724
complex321	GO:0004660	GO:0004662	GO:0016765	GO:0004661
complex322
complex323
complex324	GO:0004540	GO:0004518
complex325
complex326
complex327
complex328
complex329
complex330
complex331
complex332
complex333
complex334
complex335
complex336
complex337
complex338	GO:0016903	GO:0016491
complex339	GO:0008233	GO:0016787	GO:0003824
complex340
complex341
complex342	GO:0042054	GO:0016278	GO:0016279	GO:0008276	GO:0008170	GO:0008757	GO:0008168	GO:0016741	GO:0016740	GO:0003824
complex343
complex344
complex345
complex346
complex347	GO:0005198	GO:0003676	GO:1901363	GO:0097159
complex348	GO:0019210	GO:0004857	GO:0019887	GO:0019207
complex349
complex350
complex351
complex352	GO:0003690	GO:0043565	GO:0003677	GO:0003676	GO:1901363	GO:0097159	GO:0003682	GO:0005524	GO:0032559	GO:0030554	GO:0001882	GO:0001883	GO:0032549	GO:0032550	GO:0032555	GO:0035639	GO:0032553	GO:0044877	GO:0017076	GO:0097367	GO:0005488	GO:0000166	GO:1901265
complex353
complex354	GO:0061733	GO:0034212	GO:0003677	GO:0008080	GO:0016410	GO:0005488	GO:0016407
complex355	GO:0008757
complex356	GO:0008135	GO:0051082
complex357	GO:0003735	GO:0005198	GO:0019843	GO:0003729
complex358
complex359
complex360
complex361
complex362	GO:0032137	GO:0003684	GO:0003690	GO:0043566	GO:0003676	GO:0032135	GO:1901363	GO:0097159	GO:0030983	GO:0003697	GO:0000400	GO:0008094	GO:0000217	GO:0005524	GO:0032559	GO:0030554
complex363
complex364
complex365	GO:0034061	GO:0004540	GO:0016779	GO:0004518	GO:0008233
complex366
complex367
complex368	GO:0003729	GO:0044822	GO:0003723
complex369	GO:0005198	GO:0003676
complex370	GO:0003774	GO:0051015	GO:0045159	GO:0003779	GO:0017022	GO:0005515	GO:0032403	GO:0005488
complex371
complex372
complex373
complex374	GO:0016876	GO:0016874	GO:0003824
complex375
complex376	GO:1901363	GO:0097159	GO:0005488	GO:0004722
complex377
complex378
complex379	GO:0044822	GO:0003723	GO:0003676	GO:1901363	GO:0097159	GO:0005488
complex380	GO:0016875	GO:0016876
complex381
complex382	GO:0005488
complex383	GO:0004003	GO:0008094	GO:0003678	GO:0008026	GO:0070035	GO:0004386	GO:0042623	GO:0016887	GO:0017111	GO:0016462	GO:0016817	GO:0016818	GO:0043139	GO:0043141	GO:0016787
complex384
complex385
complex386
complex387
complex388
complex389
complex390
complex391
complex392
complex393
complex394
complex395
complex396
complex397
complex398
complex399	GO:0016740
complex400
complex401
complex402	GO:0000030	GO:0016758
complex403	GO:0032947	GO:0000988	GO:0001075	GO:0000983	GO:0004402	GO:0061733	GO:0005198	GO:0003713	GO:0034212	GO:0003682	GO:0008080	GO:0016410	GO:0016407	GO:0001071	GO:0003700	GO:0044877	GO:0016747	GO:0001102	GO:0005515	GO:0033613	GO:0000981	GO:0016746
complex404	GO:0017069	GO:0017070	GO:0036002	GO:0030623	GO:0030620	GO:0003824	GO:0003723
complex405	GO:0043021	GO:0005488	GO:0003723
complex406	GO:0001071	GO:0003700	GO:0000981	GO:0003682	GO:0044877	GO:0032947	GO:0008134	GO:0005515	GO:0005488	GO:0003712	GO:0001102	GO:0033613	GO:0005198	GO:0003713	GO:0000989	GO:0001085	GO:0000988	GO:0017025	GO:0004402	GO:0061733
complex407
complex408
complex409
complex410
complex411
complex412
complex413
complex414
complex415
complex416
complex417
complex418
complex419
complex420
complex421
complex422
complex423
complex424
complex425	GO:0016462	GO:0016817	GO:0016818	GO:0003682	GO:0016887	GO:0003676	GO:1901363	GO:0097159	GO:0044877	GO:0031491	GO:0016787
complex426
complex427
complex428
complex429
complex430	GO:0005515	GO:0005488
complex431
complex432
complex433	GO:0034061	GO:0016779	GO:0003690	GO:0016772	GO:0003677	GO:0016740	GO:0003676	GO:1901363	GO:0097159
complex434
complex435
complex436
complex437	GO:0003682
complex438
complex439	GO:0008599	GO:0030234	GO:0098772
complex440	GO:0044822	GO:0003723	GO:0003676	GO:1901363	GO:0097159	GO:0005488
complex441
complex442
complex443	GO:0005198	GO:0005215
complex444
complex445
complex446	GO:0003676
complex447	GO:0003724	GO:0008026	GO:0070035	GO:0004386
complex448	GO:0008168	GO:0016741
complex449
complex450
complex451
complex452
complex453
complex454	GO:0034062	GO:0001055	GO:0016779	GO:0000991	GO:0000990	GO:0016772	GO:0001139	GO:0001054	GO:0001056	GO:0000988	GO:0016740	GO:0001181	GO:0000993	GO:0003727	GO:0031369	GO:0043175	GO:0070063	GO:0001098	GO:0001099
complex455
complex456
complex457	GO:0016817	GO:0016818	GO:0016820	GO:0042626	GO:0015399	GO:0015405	GO:0043492	GO:0022804	GO:0016787	GO:0042623
complex458	GO:0008233	GO:0016787	GO:0003824	GO:0016504	GO:0061134	GO:0061133	GO:0061135	GO:0008047
complex459	GO:0003714	GO:0032403	GO:0003682	GO:0003677	GO:0003712	GO:0044877	GO:0000989
complex460	GO:0044822	GO:0003676
complex461
complex462
complex463	GO:0004536	GO:0003697	GO:0004519	GO:0003677	GO:0004518
complex464	GO:0034212	GO:0008080	GO:0016410	GO:0016407	GO:0016747	GO:0016746	GO:0042393
complex465
complex466
complex467
complex468
complex469
complex470
complex471
complex472
complex473	GO:0003676	GO:1901363	GO:0097159	GO:0017070	GO:0044822	GO:0030623	GO:0005488	GO:0003729
complex474
complex475	GO:0044769	GO:0019829	GO:0042625	GO:0022853	GO:0015078	GO:0016820	GO:0042626	GO:0015399	GO:0015405	GO:0043492	GO:0015077	GO:0022890	GO:0022804	GO:0008324	GO:0042623	GO:0015075	GO:0016887	GO:0022891	GO:0022857	GO:0022892	GO:0017111	GO:0016462	GO:0016817	GO:0016818	GO:0005215	GO:0016787
complex476	GO:0005198	GO:0003723
complex477
complex478
complex479	GO:0005085	GO:0098772
complex480
complex481
complex482
complex483
complex484	GO:0034979	GO:0004407	GO:0033558	GO:0019213	GO:0016811	GO:0016810
complex485
complex486	GO:0022857	GO:0022892
complex487	GO:0046983	GO:0044822	GO:0003723	GO:0003676	GO:1901363	GO:0097159	GO:0005515
complex488
complex489
complex490
complex491
complex492	GO:0016741
complex493
complex494	GO:0004175	GO:0016787	GO:0046872	GO:0043169
complex495
complex496
complex497	GO:0001005	GO:0001008	GO:0001031	GO:0001034	GO:0000992	GO:0001002	GO:0001030	GO:0001153	GO:0080084	GO:0001016	GO:0001007	GO:0000182	GO:0001010	GO:0001134	GO:0008301	GO:0000976	GO:0000975	GO:0044212	GO:0001067	GO:0000989	GO:0000988	GO:1990837	GO:0001071	GO:0003700	GO:0003690	GO:0043565	GO:0003677	GO:0003676	GO:1901363	GO:0097159	GO:0005488
complex498	GO:0097159
complex499
complex500	GO:0016301
complex501
complex502	GO:1901363	GO:0097159	GO:0003729	GO:0005488	GO:0003682	GO:0044822	GO:0017070	GO:0044877	GO:0017069
complex503
complex504
complex505
complex506	GO:0016301
complex507
complex508
complex509	GO:1901363	GO:0097159	GO:0003729	GO:0044822	GO:0005488
complex510
complex511	GO:0003676	GO:1901363	GO:0097159	GO:0005488	GO:0003729	GO:0044822	GO:0008649
complex512	GO:0004488	GO:0019238	GO:0016646	GO:0016645	GO:0016814	GO:0016879	GO:0016810	GO:0016874	GO:0016787
complex513
complex514
complex515	GO:0070011	GO:0008233
complex516	GO:0019787
complex517
complex518	GO:0019843	GO:0005198	GO:0003723
complex519
complex520
complex521
complex522	GO:0033218	GO:0042277
complex523
complex524
complex525
complex526
complex527
complex528
complex529	GO:0031369	GO:0003723	GO:0003676	GO:1901363	GO:0097159	GO:0005488
complex530
complex531	GO:0003713	GO:0034212	GO:0008080	GO:0016410	GO:0016407	GO:0003712	GO:0016747	GO:0016746	GO:0000989	GO:0000988
complex532
complex533	GO:0004672
complex534
complex535
complex536
complex537
complex538	GO:0017111	GO:0016462	GO:0016817	GO:0016818	GO:0003677	GO:0032403	GO:0003682
complex539	GO:0003735	GO:0044822	GO:0005198
complex540	GO:0003676	GO:1901363	GO:0097159	GO:0019843	GO:0005488	GO:0003735	GO:0003729	GO:0005198	GO:0008097	GO:0070180	GO:0042134	GO:0004004	GO:0008186	GO:0003724
complex541	GO:0003723	GO:0003676
complex542	GO:0019213	GO:0016811	GO:0016810	GO:0000989	GO:0003712	GO:0000988	GO:0003714	GO:0042393	GO:0035064	GO:0003713
complex543
complex544	GO:0004549	GO:0016891	GO:0016893	GO:0004521	GO:0004519	GO:0004540	GO:0004518	GO:0042134	GO:0016788	GO:0016787	GO:0003723	GO:0019843	GO:0003676	GO:1901363	GO:0097159	GO:0005488	GO:0003824
complex545
complex546
complex547
complex548	GO:0034062	GO:0016779	GO:0016772	GO:0016740	GO:0001054	GO:0001055	GO:0003968	GO:0003824
complex549
complex550	GO:0044822
complex551
complex552
complex553
complex554	GO:0008173	GO:0008757
complex555
complex556
complex557
complex558
complex559
complex560	GO:0004004	GO:0008186	GO:0003724	GO:0003729	GO:0008026	GO:0070035	GO:0001068	GO:0001069	GO:0003723	GO:0004386	GO:0044822	GO:0004652	GO:0003676	GO:1901363	GO:0097159	GO:0042623	GO:0019904	GO:0070566	GO:0016887	GO:0017111	GO:0005488	GO:0016462	GO:0016817	GO:0016818	GO:0016787
complex561	GO:0008289	GO:0043168	GO:0043167	GO:0051020	GO:0005515	GO:0017137	GO:0019899	GO:0017016	GO:0031267	GO:0005488	GO:0030674
complex562	GO:0000030	GO:0016758	GO:0016757
complex563
complex564
complex565	GO:0043023	GO:0005198	GO:0019843	GO:0005488	GO:0044822	GO:0003676
complex566	GO:0016877	GO:0016874	GO:0003824
complex567
complex568	GO:0005515	GO:0008134	GO:0032182	GO:0042623	GO:0016887	GO:0043130	GO:0019904	GO:0017111	GO:0016462	GO:0016817	GO:0016818
complex569	GO:0000983	GO:0003712	GO:0000989	GO:0000988	GO:0003682	GO:0004402	GO:0061733	GO:0005198	GO:0034212	GO:0001071	GO:0003700	GO:0008080	GO:0016410	GO:0000981	GO:0005515	GO:0016407	GO:0044877	GO:0003713	GO:0016747	GO:0016746	GO:0017025	GO:0008134	GO:0001102	GO:0033613
complex570
complex571
complex572
complex573
complex574
complex575
complex576	GO:0043140	GO:0043138	GO:0004003	GO:0003678	GO:0008026	GO:0070035
complex577
complex578
complex579	GO:0003824	GO:0003924
complex580
complex581	GO:0000175	GO:0003676	GO:0004532	GO:0016896	GO:1901363	GO:0097159	GO:0008408	GO:0016796	GO:0004527
complex582	GO:0000989	GO:0000988	GO:0003712	GO:0001135	GO:0001105	GO:0001191	GO:0001190	GO:0098811	GO:0003713	GO:0001134	GO:0008134	GO:0001085	GO:0001128	GO:0000979	GO:0001046	GO:0001103	GO:0001083	GO:0001047	GO:0070491	GO:0033613	GO:0000977	GO:0001012	GO:0000991	GO:0000976	GO:0001106	GO:0005515	GO:0000975	GO:0044212	GO:0001067	GO:0001102	GO:0001097	GO:0000990	GO:1990837	GO:0001091	GO:0001129	GO:0001132	GO:0003690
complex583	GO:0005198	GO:0044822
complex584	GO:0016651	GO:0016667	GO:0016491
complex585	GO:0003735
complex586	GO:0016896	GO:0008408	GO:0016796	GO:0004527	GO:0004540	GO:0004518
complex587	GO:1901363	GO:0097159	GO:0044822	GO:0003729	GO:0005488	GO:0030627	GO:0036002	GO:0030619	GO:0017069
complex588
complex589	GO:0070181	GO:0019843	GO:0044822
complex590
complex591
complex592	GO:0005085	GO:0003723	GO:0098772	GO:0003676	GO:1901363	GO:0097159	GO:0031369	GO:0005488
complex593
complex594	GO:0019001	GO:0010314	GO:0070273	GO:0001882	GO:0001883	GO:0032549	GO:0032550	GO:0032555	GO:0035639	GO:0032553	GO:0017076	GO:0097367	GO:0000166	GO:1901265	GO:0043168	GO:0036094	GO:0043167	GO:1901981	GO:0035091	GO:0005543	GO:0008289	GO:0032947	GO:0005198
complex595
complex596
complex597
complex598
complex599
complex600
complex601
complex602
complex603
complex604
complex605	GO:0003824
complex606
complex607
complex608	GO:0016758	GO:0016757	GO:0016740
complex609	GO:0022891	GO:0022857
complex610
complex611
complex612
complex613
complex614
complex615	GO:0044212	GO:0001067	GO:0000981	GO:1990837	GO:0001071	GO:0003700	GO:0003690
complex616
complex617
complex618	GO:0048256	GO:0016893	GO:0004520	GO:0004536	GO:0004519	GO:0004518
complex619
complex620
complex621
complex622
complex623
complex624
complex625	GO:0043015	GO:0051011	GO:0005198	GO:0008017	GO:0015631	GO:0008092	GO:0032403
complex626
complex627
complex628
complex629	GO:0016624	GO:0016903
complex630
complex631
complex632
complex633
complex634
complex635
complex636
complex637
complex638
complex639
complex640
complex641
complex642
complex643
complex644
complex645
complex646
complex647	GO:0061659	GO:0004842	GO:0019787	GO:0031625	GO:0044389	GO:0019899	GO:0005515	GO:0016740	GO:0003688	GO:0030674
complex648
complex649	GO:0000989	GO:0004402	GO:0061733	GO:0000988	GO:0034212	GO:0008080	GO:0016410	GO:0001075	GO:0000983	GO:0016407	GO:0032947	GO:0003713	GO:0016747	GO:0003682	GO:0016746	GO:0001071	GO:0003700	GO:0017025	GO:0044877
complex650
complex651
complex652	GO:0003774
complex653
complex654	GO:0016876	GO:0004825	GO:0016874
complex655	GO:0032947	GO:0000981	GO:0003682	GO:0001071	GO:0003700	GO:0044877	GO:0005198	GO:0005515
complex656
complex657
complex658	GO:0003682
complex659
complex660	GO:0000978	GO:0001228	GO:0003690	GO:0000987	GO:0001159	GO:0000982	GO:0000977	GO:0001012	GO:0000976	GO:0000975	GO:0044212	GO:0001067	GO:0000981	GO:1990837	GO:0003677	GO:0001071	GO:0003700	GO:0043565	GO:0003676	GO:1901363	GO:0097159
complex661
complex662
complex663
complex664
complex665
complex666
complex667	GO:0016791	GO:0042578
complex668
complex669
complex670
complex671
complex672	GO:0061731	GO:0016725	GO:0003714	GO:0003712	GO:0000989	GO:0000988
complex673	GO:0016772	GO:0016740	GO:0003824
complex674
complex675
complex676
complex677
complex678
complex679
complex680
complex681
complex682
complex683	GO:0016875	GO:0016876	GO:0016874
complex684
complex685	GO:0003723	GO:0003676
complex686	GO:0008094	GO:0042623	GO:0016887	GO:0017111	GO:0016462	GO:0016817	GO:0016818	GO:0003677	GO:0016787
complex687	GO:0015631	GO:0008092	GO:0032403	GO:0044877	GO:0005515	GO:0005488
complex688
complex689
complex690
complex691
complex692
complex693	GO:0003690	GO:0008094
complex694
complex695
complex696	GO:0016681	GO:0015078	GO:0015077	GO:0022890	GO:0008324	GO:0015075	GO:0016491	GO:0022891	GO:0022857	GO:0022892	GO:0005215
complex697
complex698
complex699
complex700
complex701
complex702
complex703
complex704
complex705	GO:0008094	GO:0000217	GO:0043566	GO:0003678	GO:0042623	GO:0016787
complex706	GO:0016835	GO:0016829
complex707	GO:0061759	GO:0004617	GO:0016616	GO:0016614
complex708	GO:0005507	GO:0016209	GO:0008270	GO:0016491	GO:0046914	GO:0046872	GO:0043169	GO:0043167
complex709	GO:0016891	GO:0016893	GO:0004521	GO:0004519	GO:0004540	GO:0004518	GO:0016788
complex710
complex711
complex712
complex713
complex714	GO:0022857	GO:0016791	GO:0022892	GO:0042578	GO:0016787	GO:0005215
complex715	GO:0060090
complex716	GO:0008301	GO:1990837	GO:0003690
complex717
complex718
complex719
complex720	GO:0000988
complex721
complex722
complex723	GO:0016791	GO:0042578
complex724	GO:0043169	GO:0043167
complex725	GO:0043168	GO:0043167
complex726	GO:0008175	GO:0008173	GO:0008757	GO:0008168	GO:0016741
complex727
complex728
complex729
complex730
complex731	GO:0005342	GO:0008514
complex732
complex733
complex734
complex735
complex736
complex737	GO:0042054	GO:0016278	GO:0016279	GO:0008276	GO:0008170	GO:0008757	GO:0008168	GO:0016741	GO:0016740
complex738
complex739	GO:0008320	GO:0022884	GO:0015267	GO:0022803	GO:0030943	GO:0060590	GO:0005048	GO:0033218	GO:0042277	GO:0022892	GO:0005215
complex740
complex741
complex742	GO:0019213	GO:0016811	GO:0016810	GO:0003682	GO:0044877	GO:0016787
complex743	GO:0019899	GO:0005515
complex744	GO:0008080	GO:0016410	GO:0016407	GO:0016747	GO:0016746	GO:0016740
complex745
complex746
complex747	GO:0016491
complex748
complex749
complex750
complex751
complex752
complex753
complex754
complex755
complex756
complex757
complex758	GO:0015205	GO:0045118	GO:1901505	GO:0090484
complex759
complex760	GO:0000982	GO:0000981	GO:0001071	GO:0003700
complex761
complex762
complex763
complex764	GO:0019208	GO:0008599	GO:0030234	GO:0008157	GO:0004864	GO:0019212	GO:0098772	GO:0019902	GO:0019903	GO:0004857	GO:0005515
complex765
complex766
complex767
complex768
complex769	GO:0004553	GO:0016798
complex770	GO:0000988
complex771
complex772
complex773
complex774	GO:0001083	GO:0017025	GO:0001076	GO:0008134	GO:0000989	GO:0000988
complex775
complex776
complex777
complex778
complex779
complex780
complex781
complex782
complex783
complex784
complex785
complex786
complex787
complex788
complex789
complex790
complex791
complex792
complex793
complex794	GO:0004652	GO:0070566	GO:0004004	GO:0008186	GO:0003724	GO:0008026	GO:0070035	GO:0004386
complex795
complex796	GO:0003678	GO:0004386	GO:0017111	GO:0016462	GO:0016817	GO:0016818
complex797	GO:0008017	GO:0015631	GO:0008092	GO:0032403	GO:0044877
complex798
complex799	GO:0043565	GO:0003697	GO:0003676	GO:1901363	GO:0097159
complex800	GO:0016772	GO:0004674	GO:0004672
complex801
complex802
complex803
complex804
complex805
complex806
complex807	GO:0016779	GO:0016772
complex808
complex809
complex810
complex811
complex812
complex813
complex814
complex815
complex816
complex817
complex818
complex819
complex820
complex821
complex822
complex823
complex824
complex825
complex826
complex827	GO:0042162	GO:0003697	GO:0043565	GO:0003677
complex828
complex829
complex830
complex831
complex832	GO:0016668	GO:0016209	GO:0016651	GO:0016667
complex833
complex834
complex835
complex836	GO:0016772
complex837
complex838	GO:0016874
complex839
complex840
complex841	GO:0000981	GO:0001071	GO:0003700	GO:0003677	GO:0043565	GO:0000987	GO:0001159	GO:0000982
complex842	GO:0003700	GO:0000981	GO:0003677	GO:0001077	GO:0043565	GO:0001133	GO:0001228	GO:0000982	GO:0001012	GO:0001010
complex843
complex844
complex845
complex846
complex847
complex848
complex849
complex850
complex851
complex852	GO:0016405	GO:0016878	GO:0016877	GO:0016874
complex853	GO:0070566	GO:0016779	GO:0016740
complex854
complex855
complex856	GO:0004532	GO:0016896	GO:0008408	GO:0016796	GO:0004527	GO:0004540	GO:0004518
complex857
complex858
complex859	GO:0019207	GO:0030234	GO:0098772
complex860	GO:0003677	GO:0003682	GO:0003690	GO:0044877
complex861
complex862
complex863
complex864
complex865	GO:0019203	GO:0035251	GO:0046527	GO:0008194	GO:0016758	GO:0016791	GO:0016757	GO:0042578	GO:0016788
complex866
complex867
complex868
complex869
complex870
complex871
complex872
complex873
complex874
complex875
complex876
complex877
complex878
complex879
complex880
complex881	GO:0030695	GO:0060589	GO:0008047	GO:0030234
complex882	GO:0016757
complex883	GO:0016773	GO:0016301
complex884
complex885	GO:0019900	GO:0004672	GO:0016773	GO:0016301	GO:0016772	GO:0019899	GO:0005515	GO:0016740
complex886
complex887
complex888
complex889
complex890	GO:0003677	GO:0000987	GO:0001159	GO:0000982	GO:0000976	GO:0000975	GO:0044212	GO:0001067	GO:0000981	GO:1990837	GO:0001071	GO:0003700	GO:0003690
complex891
complex892
complex893
complex894
complex895	GO:0044877	GO:0003677	GO:0032403
complex896	GO:0016829
complex897	GO:0016741
complex898	GO:0097159
complex899	GO:0001228	GO:0000987	GO:0001159	GO:0000982	GO:0000977	GO:0001012	GO:0000976	GO:0000975	GO:0044212	GO:0001067	GO:0000981	GO:1990837	GO:0001071	GO:0003700
complex900
complex901
complex902	GO:0019887	GO:0019207	GO:0008047	GO:0003735	GO:0030234	GO:0098772	GO:0005198
complex903
complex904	GO:0016675	GO:0016676	GO:0009055	GO:0015078	GO:0015077	GO:0008270	GO:0016491	GO:0022890	GO:0046914	GO:0008324	GO:0046872	GO:0043169	GO:0004222	GO:0015075	GO:0022891	GO:0008237	GO:0022857	GO:0022892	GO:0005215	GO:0003824
complex905
complex906	GO:0005215
complex907
complex908
complex909
complex910
complex911
complex912	GO:1901363	GO:0097159	GO:0005488
complex913
complex914	GO:0016301
complex915
complex916
complex917
complex918
complex919
complex920
complex921
complex922
complex923
complex924
complex925
complex926	GO:0015399	GO:0015405	GO:0043492
complex927
complex928
complex929	GO:0003682
complex930
complex931
complex932
complex933
complex934
complex935	GO:0016757	GO:0000030
complex936	GO:0016614	GO:0016491
complex937	GO:0016788
complex938
complex939
complex940	GO:0008509	GO:1901682	GO:0022891	GO:0022857	GO:0022892	GO:0005215	GO:0015179	GO:0015171	GO:0015297	GO:0046943	GO:0005342	GO:0008514
complex941
complex942
complex943
complex944
complex945
complex946
complex947
complex948
complex949
complex950
complex951	GO:0016757	GO:0016740
complex952
complex953
complex954
complex955
complex956
complex957
complex958
complex959
complex960
complex961
complex962
complex963
complex964
complex965
complex966	GO:0046912	GO:0016746
complex967
complex968	GO:0008233	GO:0016787	GO:0003824
complex969
complex970
complex971	GO:0016491
complex972
complex973
complex974
complex975	GO:0008168	GO:0016741	GO:0016423	GO:0008175	GO:0008276	GO:0008173	GO:0008170	GO:0016740
complex976
complex977
complex978
complex979
complex980	GO:0003824
complex981
complex982
complex983
complex984
complex985	GO:0098772
complex986
complex987	GO:0034061	GO:0003723	GO:0004540	GO:0016779	GO:0003676	GO:0016788	GO:0004518	GO:1901363	GO:0097159	GO:0008233	GO:0005488	GO:0016772
complex988	GO:0061659	GO:0004842	GO:0019787
complex989	GO:0000217	GO:0000404	GO:0043566	GO:0005524	GO:0032559	GO:0030554	GO:0001882	GO:0001883	GO:0032549	GO:0032550	GO:0032555	GO:0035639	GO:0032553	GO:0017076	GO:0097367	GO:0000166	GO:1901265	GO:0003690	GO:0000406	GO:0032138	GO:0036094	GO:0003684	GO:0016887	GO:0000403	GO:0032137	GO:0032139	GO:0017111	GO:0043168	GO:0016462	GO:0016817	GO:0016818	GO:0003677	GO:0016787	GO:0043167	GO:0000400	GO:0008094	GO:0042623
complex990
complex991
complex992
complex993
complex994
complex995
complex996
complex997
complex998	GO:0005085	GO:0098772
complex999
complex1000
complex1001
complex1002	GO:0001228	GO:0000982	GO:0000981	GO:0001071	GO:0003700
complex1003
complex1004
complex1005
complex1006
complex1007
complex1008
complex1009	GO:0034062	GO:0016779	GO:0016772	GO:0016740
complex1010
complex1011
complex1012
complex1013	GO:0016645	GO:0016491
complex1014
complex1015	GO:0016635	GO:0016627
complex1016	GO:0034061	GO:0008094
complex1017
complex1018
complex1019
complex1020
complex1021
complex1022	GO:0032559	GO:0030554	GO:0001882	GO:0001883	GO:0032549	GO:0032550	GO:0032555	GO:0035639	GO:0032553	GO:0017076	GO:0097367
complex1023
complex1024
complex1025	GO:0034595	GO:0052866	GO:0016791	GO:0042578
complex1026
complex1027
complex1028
complex1029	GO:0016740	GO:0003824	GO:0061630	GO:0061659
complex1030
complex1031
complex1032
complex1033	GO:0022890
complex1034
complex1035
complex1036	GO:0005515	GO:0035091	GO:0005543	GO:0008289
complex1037
complex1038
complex1039
complex1040
complex1041
complex1042
complex1043
complex1044
complex1045
complex1046	GO:0032947	GO:0000981	GO:0003682	GO:0001071	GO:0003700	GO:0044877
complex1047	GO:0005515
complex1048
complex1049
complex1050	GO:0008324	GO:0005355	GO:0015145	GO:0015149	GO:0005351	GO:0005402	GO:0051119	GO:0015295	GO:0015144	GO:1901476	GO:0015075	GO:0015293	GO:0015294	GO:0022891	GO:0022857	GO:0022892	GO:0005215	GO:0015291
complex1051
complex1052
complex1053
complex1054
complex1055
complex1056
complex1057
complex1058
complex1059	GO:0016892	GO:0016894	GO:0004549	GO:0004521	GO:0004519	GO:0004540	GO:0004518
complex1060
complex1061
complex1062	GO:0005215	GO:0005198
complex1063
complex1064
complex1065
complex1066
complex1067
complex1068
complex1069
complex1070	GO:0003840	GO:0016755	GO:0070011	GO:0008233	GO:0016787	GO:0016746	GO:0003824
complex1071
complex1072	GO:0008599	GO:0005515	GO:0019888	GO:0019208
complex1073
complex1074
complex1075	GO:0005543	GO:0008289	GO:0043168	GO:0043167
complex1076
complex1077	GO:0003964
complex1078	GO:0008142	GO:0015248	GO:0005496	GO:0032934	GO:0043178	GO:0035091	GO:0005543	GO:0008289	GO:0005319	GO:0043168	GO:0043167	GO:0036094	GO:0022892	GO:0005215
complex1079
complex1080
complex1081
complex1082
complex1083
complex1084
complex1085
complex1086
complex1087
complex1088
complex1089	GO:0016616	GO:0016614	GO:0016491
complex1090
complex1091
complex1092	GO:0061630	GO:0061659	GO:0004842	GO:0019899	GO:0019787
complex1093
complex1094
complex1095
complex1096	GO:0003690	GO:0043565	GO:0003677	GO:0003676	GO:1901363	GO:0097159	GO:0003682	GO:0005488
complex1097
complex1098
complex1099	GO:0004722	GO:0004721	GO:0016791	GO:0042578
complex1100
complex1101
complex1102
complex1103
complex1104
complex1105	GO:0004674	GO:0004672	GO:0016773	GO:0016301
complex1106
complex1107
complex1108
complex1109
complex1110
complex1111
complex1112
complex1113	GO:0016413	GO:0008374	GO:0016407	GO:0016747	GO:0016746
complex1114
complex1115
complex1116	GO:0016740	GO:0003824
complex1117
complex1118
complex1119
complex1120	GO:0000989	GO:0000988	GO:0000978	GO:0000987	GO:0001159	GO:0000982	GO:0000977	GO:0001012	GO:0000976	GO:0000975	GO:0044212	GO:0001067	GO:0000981	GO:1990837	GO:0001071	GO:0003700
complex1121
complex1122
complex1123
complex1124	GO:0000030	GO:0003824	GO:0016758	GO:0016757	GO:0016787
complex1125	GO:0004674	GO:0004672	GO:0016773	GO:0016301	GO:0016772	GO:0016740
complex1126
complex1127
complex1128
complex1129	GO:0016791	GO:0042578
complex1130
complex1131
complex1132
complex1133
complex1134
complex1135
complex1136	GO:0016616	GO:0016614
complex1137
complex1138
complex1139
complex1140
complex1141
complex1142
complex1143
complex1144
complex1145	GO:0072542	GO:0004864	GO:0019212	GO:0019211	GO:0008599	GO:0019888	GO:0019208	GO:0004857	GO:0008047
complex1146
complex1147
complex1148
complex1149	GO:0045309	GO:0050815	GO:0051219	GO:0016597	GO:0031406	GO:0043177	GO:0003688	GO:0004553	GO:0016798
complex1150	GO:0008318	GO:0004659	GO:0016765
complex1151
complex1152
complex1153
complex1154
complex1155
complex1156
complex1157
complex1158	GO:0016538	GO:0030234	GO:0098772	GO:0042393
complex1159
complex1160
complex1161
complex1162
complex1163
complex1164	GO:0005515	GO:0005488
complex1165
complex1166	GO:0019787
complex1167	GO:0008233
complex1168
complex1169
complex1170
complex1171
complex1172
complex1173
complex1174	GO:0001071	GO:0003700	GO:0043565
complex1175
complex1176
complex1177
complex1178	GO:0016744
complex1179	GO:0019207	GO:0030234	GO:0098772
complex1180	GO:0016301	GO:0016772
complex1181
complex1182
complex1183	GO:0034061	GO:0004540	GO:0016779	GO:0004518	GO:0008233
complex1184
complex1185
complex1186
complex1187
complex1188
complex1189
complex1190
complex1191
complex1192
complex1193
complex1194
complex1195
complex1196	GO:0004784	GO:0016721	GO:0005507	GO:0016209	GO:0016491	GO:0046914	GO:0046872	GO:0043169
complex1197
complex1198	GO:0034061	GO:0016895	GO:0004529	GO:0008408	GO:0016779	GO:0016796	GO:0008310	GO:0004527	GO:0004536	GO:0008297	GO:0016772	GO:0004518	GO:0016788	GO:0016740	GO:0016787
complex1199	GO:0022892	GO:0005215
complex1200
complex1201
complex1202
complex1203
complex1204
complex1205	GO:0008289	GO:0043168	GO:0043167	GO:0005515	GO:0017137	GO:0017016	GO:0031267	GO:0051020	GO:0005488	GO:0030674	GO:0019899
complex1206
complex1207	GO:0035091	GO:0005543	GO:0008289	GO:0043168	GO:0043167
complex1208	GO:0034212	GO:0008080	GO:0016410	GO:0016407	GO:0016747	GO:0016746
complex1209	GO:0044389	GO:0061630	GO:0061659
complex1210
complex1211
complex1212
complex1213
complex1214
complex1215	GO:0042578	GO:0016788
complex1216
complex1217
complex1218
complex1219	GO:0032182	GO:0005488
complex1220	GO:0004601	GO:0016684	GO:0016209
complex1221	GO:0003779	GO:0008092	GO:0032403
complex1222
complex1223
complex1224	GO:0016884	GO:0016879	GO:0016874
complex1225	GO:0004722	GO:0016830	GO:0004721	GO:0016791	GO:0016829	GO:0042578
complex1226
complex1227
complex1228
complex1229
complex1230
complex1231
complex1232
complex1233	GO:0016614	GO:0016491
complex1234
complex1235
complex1236
complex1237	GO:0022892	GO:0022891	GO:0015075	GO:0008509	GO:0015291	GO:0015171	GO:0022804	GO:0008514	GO:0046943	GO:0015179	GO:0005342	GO:0015297	GO:0008324	GO:0015175	GO:0015193	GO:0015238	GO:0090484	GO:0015295	GO:0015203
complex1238
complex1239	GO:0005355	GO:0015145	GO:0015149	GO:0022892	GO:0005351	GO:0005402	GO:0051119	GO:0022804	GO:0015295	GO:0015144	GO:1901476	GO:0005215	GO:0015293	GO:0015294	GO:0008324
complex1240
complex1241	GO:0022891	GO:0022892	GO:0015075	GO:0015291	GO:0022804	GO:0008509	GO:0015297	GO:0008324	GO:0008514	GO:0046943	GO:0005342	GO:0015171	GO:0015085	GO:0015298	GO:0015299	GO:1901505	GO:0046873	GO:0015368	GO:0015369	GO:0051139	GO:0015179	GO:0015175	GO:0022890	GO:0015562	GO:0046715	GO:0080139	GO:0015193	GO:0015386	GO:0022821	GO:0005451	GO:0015491	GO:1901677	GO:0072509	GO:0005315	GO:0015198	GO:0099516
complex1242
complex1243
complex1244
complex1245
complex1246	GO:0008865	GO:0019158	GO:0019200
complex1247
complex1248
complex1249	GO:0008374	GO:0004771	GO:0003824	GO:0016413	GO:0016788	GO:0017171	GO:0016747	GO:0005319	GO:0016746
complex1250	GO:0005215	GO:0022891	GO:0022892	GO:0015075	GO:0015215	GO:0015605
complex1251	GO:0016758	GO:0016757
complex1252	GO:0016853	GO:0016866
complex1253	GO:0004721	GO:0016788	GO:0016791	GO:0042578
complex1254
complex1255
complex1256
complex1257
complex1258
complex1259	GO:1901363	GO:0097159	GO:0044822	GO:0003723	GO:0005488
complex1260
complex1261	GO:0016717	GO:0016705	GO:0016491
complex1262
complex1263
complex1264	GO:0004674	GO:0004672	GO:0016773	GO:0019887	GO:0016301
complex1265
complex1266
complex1267	GO:0022892	GO:1901981	GO:0005215	GO:0035091	GO:0043167	GO:0005543	GO:0008289	GO:0043168
complex1268
complex1269	GO:0019787	GO:0061630	GO:0061659	GO:0016740	GO:0030674	GO:0005515	GO:0003688
complex1270	GO:0008092	GO:0032403
complex1271
complex1272	GO:0016758	GO:0016757	GO:0015450	GO:0008320	GO:0022884
complex1273	GO:0022890	GO:0022853	GO:0022891	GO:0022857	GO:0022892	GO:0015077	GO:0046961	GO:0036442	GO:0005215	GO:0044769
complex1274	GO:0004096	GO:0016814	GO:0016810	GO:0046872	GO:0020037	GO:0046906	GO:0043169
complex1275	GO:0022891	GO:0022857	GO:0022892	GO:0005215	GO:0015291	GO:0016705	GO:0015075	GO:0005355	GO:0015145	GO:0015149	GO:0005351	GO:0005402	GO:0051119	GO:0015295	GO:0022804	GO:0015293	GO:0015294
complex1276
complex1277
complex1278
complex1279
complex1280
complex1281	GO:0004197	GO:0008234	GO:0000030
complex1282	GO:0022857	GO:0008324	GO:0022892	GO:0005215	GO:0015075	GO:0015144	GO:1901476
complex1283
complex1284
complex1285	GO:0022857	GO:0022892	GO:0005215
complex1286
complex1287
complex1288	GO:0005215	GO:0022857	GO:0022892	GO:0022891	GO:0015075	GO:0005355	GO:0015145	GO:0015149	GO:0005351	GO:0005402	GO:0051119	GO:0015295	GO:0015144	GO:1901476	GO:0015293	GO:0015294	GO:0015297	GO:0008324	GO:0015151	GO:0042947	GO:0072349	GO:0015179	GO:0015171	GO:0016780	GO:0005353	GO:0015578
complex1289
complex1290
complex1291
complex1292
complex1293
complex1294
complex1295
complex1296	GO:0005515
complex1297
complex1298
complex1299	GO:0035091	GO:0005543	GO:0008289
complex1300
complex1301
complex1302
complex1303
complex1304
complex1305	GO:0003700	GO:0001077
complex1306
complex1307
complex1308	GO:0003700	GO:0003677	GO:0001012	GO:0000975	GO:0044212	GO:0001067	GO:1990837	GO:0003690	GO:0001077
complex1309
complex1310	GO:0008092	GO:0032403
complex1311	GO:1901363	GO:0097159	GO:0005488
complex1312
complex1313
complex1314	GO:0001102	GO:0033613	GO:0016667	GO:0001085	GO:0008134
complex1315
complex1316
complex1317	GO:0015293	GO:0015294	GO:0022804	GO:0008324	GO:0005355	GO:0015145	GO:0015149	GO:0005351	GO:0005402	GO:0051119	GO:0015144	GO:1901476	GO:0015075	GO:0005353	GO:0015578	GO:0022891	GO:0022857	GO:0022892	GO:0005215	GO:0005354	GO:0015179	GO:0015171	GO:0015297
complex1318	GO:0000975	GO:0044212	GO:0001067	GO:0000989	GO:0000988	GO:1990837	GO:0001071	GO:0003700	GO:0003690
complex1319
complex1320
complex1321
complex1322
complex1323
complex1324
complex1325
complex1326
complex1327
complex1328
complex1329
complex1330
complex1331
complex1332
complex1333
complex1334
complex1335
complex1336	GO:0060589	GO:0008047
complex1337	GO:0019207	GO:0030234	GO:0098772	GO:0051082
complex1338	GO:0048037
complex1339
complex1340
complex1341
complex1342
complex1343	GO:0016811
complex1344	GO:0016620	GO:0016903	GO:0016491
complex1345
complex1346
complex1347
complex1348
complex1349
complex1350
complex1351
complex1352	GO:0035591	GO:0019900	GO:0032947
complex1353
complex1354
complex1355
complex1356	GO:0001054	GO:0001056	GO:0008270	GO:0003899	GO:0034062	GO:0046914	GO:0046872	GO:0043169	GO:0016779
complex1357
complex1358	GO:0004871	GO:0016301	GO:0019899	GO:0005057	GO:0004672	GO:0016772	GO:0016773
complex1359
complex1360
complex1361	GO:0033218	GO:0042277	GO:0005515
complex1362
complex1363
complex1364	GO:0015075	GO:0022891	GO:0008324	GO:0005215	GO:0022892	GO:0015291	GO:0022804	GO:0008509	GO:0015179	GO:0046943	GO:0005342	GO:0015171	GO:0008514	GO:0015297	GO:0015295	GO:0015293	GO:0015294	GO:0000297	GO:0072349	GO:0015238	GO:0005355	GO:0015145	GO:0015149	GO:0005290	GO:0022890	GO:0090484	GO:0005351	GO:0005402	GO:0051119
complex1365
complex1366
complex1367
complex1368
complex1369	GO:0043178
complex1370
complex1371
complex1372	GO:0003824	GO:0016757	GO:0000030	GO:0016747
complex1373
complex1374	GO:0042578
complex1375
complex1376
complex1377
complex1378
complex1379
complex1380	GO:0019829	GO:0042625	GO:0022853	GO:0015078	GO:0016820	GO:0042626	GO:0015399	GO:0015405	GO:0043492	GO:0015077	GO:0022890	GO:0022804	GO:0008324	GO:0042623	GO:0015075	GO:0016887	GO:0022891	GO:0022857	GO:0022892	GO:0017111
complex1381	GO:0043169	GO:0003824	GO:0008270	GO:0016810	GO:0043167
complex1382
complex1383
complex1384
complex1385	GO:0030695	GO:0060589	GO:0008047
complex1386
complex1387
complex1388
complex1389
complex1390	GO:0015238	GO:0022892	GO:0090484
complex1391
complex1392	GO:0016835	GO:0016798
complex1393	GO:0016653
complex1394	GO:0022891	GO:0022857	GO:0015075	GO:0015267	GO:0022803	GO:0008324
complex1395	GO:0003824	GO:0008047
complex1396
complex1397
complex1398
complex1399	GO:0016301
complex1400
complex1401	GO:0003700	GO:0003677	GO:0001012	GO:0000975	GO:0044212	GO:0001067	GO:1990837	GO:0003690	GO:0001077
complex1402	GO:0016884	GO:0016811	GO:0016879	GO:0016810
complex1403	GO:0016836	GO:0016835	GO:0016829	GO:0070011	GO:0008233	GO:0051082
complex1404
complex1405
complex1406	GO:0005496	GO:0032934	GO:0043178	GO:0004871
complex1407
complex1408	GO:0003677	GO:0003688	GO:0042393	GO:0043565	GO:0005515
complex1409	GO:0016301	GO:0004674	GO:0005057	GO:0016772	GO:0004871
complex1410
complex1411
complex1412	GO:0003723	GO:0003676	GO:1901363	GO:0097159	GO:0045182	GO:0005488
complex1413
complex1414
complex1415	GO:0022857	GO:0022891	GO:0022892	GO:0015291	GO:0015385	GO:0015386	GO:0022821	GO:0005451	GO:0015491	GO:0015075	GO:0022804	GO:0015298	GO:0015299	GO:0099516	GO:0015081	GO:0008324	GO:0015297	GO:0015205	GO:0015665	GO:0015079	GO:1901618
complex1416
complex1417
complex1418
complex1419
complex1420
complex1421
complex1422
complex1423
complex1424
complex1425
complex1426	GO:0022892	GO:0005215	GO:0022804	GO:0015291
complex1427
complex1428
complex1429
complex1430
complex1431
complex1432	GO:0045118	GO:1901505	GO:0090484	GO:0022891	GO:0022857	GO:0022892
complex1433
complex1434
complex1435	GO:0005215
complex1436	GO:0008289	GO:0043168
complex1437	GO:0016773
complex1438
complex1439
complex1440	GO:0005515	GO:0005543	GO:0051015	GO:0003779	GO:0043168	GO:0043167	GO:0035091
complex1441
complex1442
complex1443	GO:0000988	GO:0004672	GO:0003677	GO:0001076	GO:0001191	GO:0044877	GO:0010997	GO:0016301	GO:0043565	GO:0001071	GO:0003700	GO:0004674	GO:0016773	GO:0019207	GO:0003690
complex1444
complex1445
complex1446
complex1447	GO:0008106	GO:0019205	GO:0004032	GO:0019201	GO:0016776	GO:0004017	GO:0016491	GO:0016616
complex1448
complex1449
complex1450
complex1451	GO:0008509	GO:0022891	GO:0022857	GO:0015605	GO:0022892	GO:1901677	GO:0005215	GO:0008514	GO:0015291
complex1452	GO:0008092	GO:0032403	GO:0005515	GO:0044877	GO:0030674
complex1453
complex1454	GO:0032266	GO:0005543	GO:0043167	GO:0008289	GO:1901981	GO:0043168	GO:0008198	GO:0080025	GO:0005506
complex1455	GO:0022857	GO:0022892	GO:0005215	GO:0015215	GO:0015605	GO:0015932	GO:1901677	GO:0005244	GO:0022832	GO:0015216	GO:0022836	GO:0015075	GO:0000030	GO:0005216
complex1456
complex1457	GO:0016462	GO:0016817	GO:0016818	GO:0016787	GO:0019001	GO:0003824	GO:0017076	GO:0000166	GO:1901265
complex1458	GO:0060589
complex1459
complex1460
complex1461
complex1462
complex1463
complex1464	GO:0016860	GO:0016853
complex1465
complex1466	GO:0022891	GO:0022857	GO:0022892	GO:0015291	GO:0005215	GO:0022804
complex1467
complex1468
complex1469
complex1470	GO:0016614	GO:0001071	GO:0003700
complex1471
complex1472
complex1473
complex1474
complex1475
complex1476	GO:0001227	GO:0000981	GO:0000982	GO:0001071	GO:0003700	GO:0008289
complex1477	GO:0008134	GO:0001071	GO:0003700	GO:0000987	GO:0001159	GO:0000976	GO:0003677
complex1478
complex1479
complex1480
complex1481
complex1482
complex1483
complex1484
complex1485
complex1486
complex1487	GO:0016741
complex1488
complex1489
complex1490
complex1491
complex1492	GO:0071617
complex1493	GO:0004707	GO:0004871	GO:0004702	GO:0004674	GO:0004672	GO:0004721	GO:0016773	GO:0016301
complex1494
complex1495	GO:0055103	GO:0055106	GO:0030234	GO:0098772	GO:0032403
complex1496
complex1497
complex1498	GO:0008017	GO:0015631	GO:0005515	GO:0008092	GO:0046983
complex1499
complex1500
complex1501
complex1502
complex1503	GO:0042277
complex1504
complex1505	GO:0022884	GO:0015267	GO:0022803	GO:0008565	GO:0022891	GO:0022857	GO:0022892	GO:0005215
complex1506
complex1507
complex1508
complex1509	GO:0046943	GO:0005342	GO:0015171	GO:0008514	GO:0008509	GO:0022891	GO:0015075	GO:0022857	GO:0015297	GO:0022892	GO:0015291	GO:0005215	GO:0008324	GO:0022804	GO:0072349	GO:0015173
complex1510
complex1511
complex1512
complex1513
complex1514	GO:0004386
complex1515
complex1516
complex1517
complex1518	GO:0005488
complex1519	GO:0016717	GO:0016705
complex1520	GO:0016747	GO:0016746	GO:0050291	GO:0016740	GO:0042123	GO:0042124	GO:0016758	GO:0016757	GO:0000030
complex1521	GO:0004702	GO:0005057	GO:0008301	GO:0003713
complex1522
complex1523
complex1524
complex1525
complex1526
complex1527
complex1528	GO:0022891	GO:0022892	GO:0015179	GO:0015171	GO:0015075	GO:0046943	GO:0005342	GO:0008514	GO:0008509
complex1529
complex1530
complex1531
complex1532
complex1533
complex1534	GO:0005515	GO:0005488
